# Supplementary material for: Transcriptomic signature defines two subtypes of locally advanced PCa with distinct neoadjuvant therapy benefits
Source: Front Oncol. 2023 May 17;13:963411. doi: 10.3389/fonc.2023.963411 (PMC10229793; doi:10.3389/fonc.2023.963411)
Supplement: Supplementary file 2 [file Table_1.xlsx]

## Sheet: Sheet1
ID	Description	GeneRatio	BgRatio	pvalue	p.adjust	qvalue	geneID	Count
KEGG_CELL_ADHESION_MOLECULES_CAMS	KEGG_CELL_ADHESION_MOLECULES_CAMS	71/1055	133/5245	6.84353e-18	1.1634e-15	9.00464e-16	ITGAL/SELE/CD4/CD22/CLDN11/CD6/CNTN1/ITGA8/PTPRC/SIGLEC1/ICAM1/CD40/CD40LG/MAG/ITGB8/ICAM2/CNTNAP1/NRXN2/SELPLG/CLDN16/CD86/ITGA4/CD2/CD274/CD80/SDC4/ITGB7/ITGA9/NCAM1/CD226/CD8A/JAM2/MPZ/ITGB2/SDC3/VCAM1/CADM3/CLDN1/NFASC/CTLA4/ICOS/JAM3/ITGAM/NLGN2/CDH2/NEGR1/CD34/CD28/HLA-DQB1/CDH5/CLDN5/CNTN2/PDCD1/HLA-DRB1/NLGN3/SPN/PDCD1LG2/HLA-DRB5/L1CAM/HLA-DOA/HLA-DMA/HLA-DRA/HLA-E/HLA-G/HLA-F/HLA-A/HLA-…	71
KEGG_CYTOKINE_CYTOKINE_RECEPTOR_INTERACTION	KEGG_CYTOKINE_CYTOKINE_RECEPTOR_INTERACTION	107/1055	265/5245	6.30702e-15	5.36096e-13	4.14935e-13	CCL18/CCL3/CX3CL1/HGF/FAS/IFNGR1/TNFRSF1B/TNFRSF17/TNFRSF9/RELT/NGFR/IL4R/CXCL2/IL12RB2/IL12RB1/OSM/CSF2RB/CD40/BMP7/CD40LG/TNFSF13B/CCL22/CCL17/TGFB1/MET/CCL24/TNFSF8/CXCL12/CSF3/CCL8/IL2/IL10RA/IFNG/CCR6/IL12B/PDGFRB/IL1A/CCL20/IL1R2/IL18R1/IL18RAP/LEPR/CSF3R/TNFSF18/TNFSF11/CXCR4/FLT3/CNTFR/CXCL6/IL1B/TNFSF9/BMP2/CCR7/LIF/CCL4/IL6ST/IL2RA/IL15RA/PDGFRA/IL6/IL10/CD27/ACVRL1/XCL1/XCL2/PDGFC/OSMR…	107
KEGG_INTESTINAL_IMMUNE_NETWORK_FOR_IGA_PRODUCTION	KEGG_INTESTINAL_IMMUNE_NETWORK_FOR_IGA_PRODUCTION	33/1055	48/5245	3.18924e-13	1.80724e-11	1.39879e-11	TNFRSF17/CD40/CD40LG/TNFSF13B/TGFB1/CXCL12/IL2/AICDA/CD86/ITGA4/CD80/CXCR4/IL15RA/IL6/IL10/ITGB7/CCL28/PIGR/ICOS/IL15/CD28/HLA-DQB1/CCR10/HLA-DRB1/HLA-DRB5/HLA-DOA/HLA-DMA/HLA-DRA/HLA-DPB1/HLA-DPA1/HLA-DQA2/HLA-DOB/HLA-DMB	33
KEGG_ALLOGRAFT_REJECTION	KEGG_ALLOGRAFT_REJECTION	28/1055	37/5245	4.40384e-13	1.87163e-11	1.44863e-11	FAS/GZMB/CD40/CD40LG/IL2/IFNG/IL12B/CD86/CD80/IL10/IL12A/CD28/HLA-DQB1/PRF1/HLA-DRB1/HLA-DRB5/HLA-DOA/HLA-DMA/HLA-DRA/HLA-E/HLA-G/HLA-F/HLA-A/HLA-DPB1/HLA-DPA1/HLA-DQA2/HLA-DOB/HLA-DMB	28
KEGG_GRAFT_VERSUS_HOST_DISEASE	KEGG_GRAFT_VERSUS_HOST_DISEASE	28/1055	41/5245	2.68722e-11	9.13656e-10	7.07164e-10	FAS/GZMB/IL2/IFNG/CD86/IL1A/CD80/IL1B/KLRD1/KLRC1/IL6/CD28/HLA-DQB1/PRF1/HLA-DRB1/HLA-DRB5/HLA-DOA/HLA-DMA/HLA-DRA/HLA-E/HLA-G/HLA-F/HLA-A/HLA-DPB1/HLA-DPA1/HLA-DQA2/HLA-DOB/HLA-DMB	28
KEGG_NEUROACTIVE_LIGAND_RECEPTOR_INTERACTION	KEGG_NEUROACTIVE_LIGAND_RECEPTOR_INTERACTION	99/1055	272/5245	1.08369e-10	3.07047e-09	2.37652e-09	CALCR/TBXA2R/GIPR/PTGER3/GLP2R/TACR2/ADCYAP1R1/P2RY10/SCTR/P2RX7/GABRP/P2RX6/CTSG/CHRNA4/GABRE/HTR2A/GRIK5/VIPR2/P2RX1/CHRNE/GLRB/NR3C1/HRH2/TACR1/LEPR/CNR1/CRHR1/GRIA2/ADRA1A/HCRTR1/ADORA3/GPR83/PTGER2/GRIA3/S1PR4/AVPR2/MAS1/EDNRB/LHCGR/CHRNA1/GZMA/GABRB2/GABRQ/HTR7/DRD2/GRIK4/EDNRA/CYSLTR2/GRIA4/GRIA1/PTH1R/PTGER1/GRIN2C/GABRG1/ADORA1/GRIK3/NPY1R/NPY5R/GRIK2/TSHR/AVPR1A/PTGDR/BDKRB2/PTAFR/ADRA1…	99
KEGG_HEMATOPOIETIC_CELL_LINEAGE	KEGG_HEMATOPOIETIC_CELL_LINEAGE	44/1055	87/5245	1.63911e-10	3.98069e-09	3.08103e-09	ITGA3/CD4/CD22/IL4R/CD37/FCER2/CD33/CSF3/CD5/IL1A/ITGA4/IL1R2/CD2/CSF3R/FLT3/IL1B/IL2RA/CD36/IL6/CD8A/KIT/CD1D/CD1C/CD1B/CD1E/CD3G/ITGA5/ITGA2/CD3D/IL7R/ITGAM/CD14/CD7/CD34/CSF1R/CSF1/EPOR/HLA-DRB1/CD55/HLA-DRB5/CD3E/CR1/HLA-DRA/ITGB3	44
KEGG_LEISHMANIA_INFECTION	KEGG_LEISHMANIA_INFECTION	38/1055	72/5245	6.01788e-10	1.2788e-08	9.89782e-09	NOS2/IFNGR1/CYBA/PTGS2/JAK2/NCF4/NFKBIA/TGFB1/IFNG/IL12B/IL1A/ITGA4/NCF2/IL1B/C3/IL10/TLR4/TLR2/FCGR2A/NCF1/ITGB2/PRKCB/IL12A/ITGAM/FOS/JUN/HLA-DQB1/HLA-DRB1/HLA-DRB5/CR1/HLA-DOA/HLA-DMA/HLA-DRA/HLA-DPB1/HLA-DPA1/HLA-DQA2/HLA-DOB/HLA-DMB	38
KEGG_TYPE_I_DIABETES_MELLITUS	KEGG_TYPE_I_DIABETES_MELLITUS	27/1055	43/5245	1.09477e-09	2.06789e-08	1.60053e-08	FAS/GZMB/IL2/IFNG/IL12B/CD86/IL1A/CD80/IL1B/IL12A/CD28/HLA-DQB1/PRF1/HLA-DRB1/HLA-DRB5/HLA-DOA/HLA-DMA/HLA-DRA/HLA-E/HLA-G/HLA-F/HLA-A/HLA-DPB1/HLA-DPA1/HLA-DQA2/HLA-DOB/HLA-DMB	27
KEGG_VIRAL_MYOCARDITIS	KEGG_VIRAL_MYOCARDITIS	36/1055	70/5245	4.33539e-09	7.37016e-08	5.70446e-08	ITGAL/FYN/ICAM1/CD40/CD40LG/SGCG/MYH14/CAV1/SGCA/CD86/CD80/RAC2/MYH11/ITGB2/SGCB/CD28/HLA-DQB1/PRF1/HLA-DRB1/CD55/LAMA2/MYH6/HLA-DRB5/DMD/HLA-DOA/HLA-DMA/HLA-DRA/HLA-E/HLA-G/HLA-F/HLA-A/HLA-DPB1/HLA-DPA1/HLA-DQA2/HLA-DOB/HLA-DMB	36
KEGG_CALCIUM_SIGNALING_PATHWAY	KEGG_CALCIUM_SIGNALING_PATHWAY	68/1055	178/5245	1.125e-08	1.73863e-07	1.34569e-07	TBXA2R/NOS2/PTGER3/ATP2B4/MYLK/CAMK2A/TACR2/P2RX7/NOS1/P2RX6/CACNA1I/SLC8A3/CACNA1F/HTR2A/P2RX1/BST1/PDGFRB/HRH2/TACR1/PLCD4/ADRA1A/ADCY7/PDE1B/PRKCG/ADCY4/PDGFRA/EDNRB/ITPKA/PLCB2/ADCY3/LHCGR/PLCE1/GNAL/CACNA1A/TRPC1/HTR7/ITPR1/CACNA1C/EDNRA/CYSLTR2/CAMK4/PDE1C/ATP2B2/PTGER1/GRIN2C/PLCD3/PHKG1/AVPR1A/PRKCB/CHP2/BDKRB2/PTAFR/CALML6/ADRA1B/ADORA2B/ADRA1D/CHRNA7/SPHK1/CHRM2/SLC8A1/GRIN2A/DRD1/P2RX2…	68
KEGG_CHEMOKINE_SIGNALING_PATHWAY	KEGG_CHEMOKINE_SIGNALING_PATHWAY	70/1055	189/5245	3.02515e-08	4.28563e-07	3.31705e-07	FGR/CCL18/CCL3/CX3CL1/WAS/RASGRP2/GNB5/CXCL2/JAK2/NFKBIA/HCK/CCL22/CCL17/JAK3/PIK3CG/CCL24/CXCL12/CCL8/GNB3/CCR6/ITK/CCL20/ADCY7/CXCR4/PREX1/CXCL6/CCR7/GNG11/RAC2/CCL4/ADCY4/VAV3/DOCK2/PLCB2/ADCY3/ARRB2/PIK3R5/VAV1/XCL1/XCL2/PIK3R1/SHC3/CCL28/ELMO1/TIAM1/NCF1/CCR5/CCL5/CCL16/CXCL3/CXCL5/CXCL1/CCR1/PRKCB/GNGT2/CCL23/GNG8/PIK3CD/CXCR6/ADCY5/XCR1/CCL13/CCR4/CCR10/GNG2/CCL4L2/GRK5/CCL3L1/CCL14/CCL3L3	70
KEGG_AUTOIMMUNE_THYROID_DISEASE	KEGG_AUTOIMMUNE_THYROID_DISEASE	28/1055	52/5245	6.43912e-08	8.42039e-07	6.51733e-07	FAS/TG/GZMB/CD40/CD40LG/IL2/CD86/CD80/IL10/CTLA4/TSHR/CD28/HLA-DQB1/PRF1/HLA-DRB1/HLA-DRB5/HLA-DOA/HLA-DMA/HLA-DRA/HLA-E/HLA-G/HLA-F/HLA-A/HLA-DPB1/HLA-DPA1/HLA-DQA2/HLA-DOB/HLA-DMB	28
KEGG_COMPLEMENT_AND_COAGULATION_CASCADES	KEGG_COMPLEMENT_AND_COAGULATION_CASCADES	32/1055	69/5245	6.83275e-07	8.29691e-06	6.42176e-06	CFH/TFPI/PLAUR/C6/F7/PLAT/SERPINE1/C7/C4BPB/F13A1/C3/F10/MASP1/SERPING1/C1QC/C1R/C2/BDKRB2/C3AR1/C1QB/C1QA/A2M/THBD/C1S/F8/SERPINA5/CD55/C5AR1/CFD/CR1/CFI/CFB	32
KEGG_ASTHMA	KEGG_ASTHMA	17/1055	30/5245	1.05974e-05	0.000120103	9.29593e-05	CD40/CD40LG/IL10/MS4A2/FCER1G/IL13/HLA-DQB1/HLA-DRB1/HLA-DRB5/HLA-DOA/HLA-DMA/HLA-DRA/HLA-DPB1/HLA-DPA1/HLA-DQA2/HLA-DOB/HLA-DMB	17
KEGG_ECM_RECEPTOR_INTERACTION	KEGG_ECM_RECEPTOR_INTERACTION	34/1055	84/5245	1.32456e-05	0.000139818	0.000108218	ITGA3/LAMA3/ITGA8/COL5A3/COL4A4/LAMB1/ITGB8/VTN/ITGB6/ITGA4/SPP1/TNN/SDC4/ITGB4/CD36/ITGA7/CHAD/ITGB7/COL6A1/COL6A2/ITGA10/ITGA9/SV2A/ITGA5/SDC3/COL6A3/ITGA2/TNXB/LAMA2/LAMB3/COL4A6/COL11A2/COL6A6/ITGB3	34
KEGG_ARRHYTHMOGENIC_RIGHT_VENTRICULAR_CARDIOMYOPATHY_ARVC	KEGG_ARRHYTHMOGENIC_RIGHT_VENTRICULAR_CARDIOMYOPATHY_ARVC	31/1055	74/5245	1.39818e-05	0.000139818	0.000108218	ITGA3/ITGA8/TCF7/CACNA1F/SGCG/ITGB8/SGCA/ITGB6/ITGA4/ITGB4/ITGA7/ITGB7/ITGA10/ITGA9/TCF7L2/CACNA2D4/CACNA1C/TCF7L1/GJA1/CACNA2D3/LMNA/ITGA5/SGCB/ITGA2/CDH2/DES/SLC8A1/CTNNA3/LAMA2/DMD/ITGB3	31
KEGG_FOCAL_ADHESION	KEGG_FOCAL_ADHESION	65/1055	199/5245	1.48418e-05	0.000140173	0.000108493	ITGA3/FYN/HGF/BIRC3/VCL/LAMA3/RASGRF1/MYLK/PAK3/ITGA8/COL5A3/COL4A4/LAMB1/MYL9/PIK3CG/ITGB8/CAV2/CAV1/MET/MYL7/VTN/CCND3/PDGFRB/ITGB6/ITGA4/SPP1/CCND2/PGF/TNN/PRKCG/RAC2/FLNC/ITGB4/VAV3/PDGFRA/ITGA7/CHAD/TLN1/PARVG/ITGB7/PIK3R5/VAV1/COL6A1/COL6A2/ITGA10/ITGA9/PDGFC/PIK3R1/SHC3/ZYX/ITGA5/COL6A3/ITGA2/PRKCB/TNXB/PDGFD/PIK3CD/JUN/LAMA2/LAMB3/FLNA/COL4A6/COL11A2/COL6A6/ITGB3	65
KEGG_NATURAL_KILLER_CELL_MEDIATED_CYTOTOXICITY	KEGG_NATURAL_KILLER_CELL_MEDIATED_CYTOTOXICITY	48/1055	137/5245	2.64706e-05	0.000235546	0.000182311	ITGAL/FYN/TYROBP/FAS/IFNGR1/LCP2/ICAM1/GZMB/NFATC4/NFATC2/PIK3CG/ICAM2/IFNG/ZAP70/CD48/CD244/HCST/PRKCG/RAC2/VAV3/KLRD1/KLRC1/PIK3R5/VAV1/PIK3R1/SHC3/FCER1G/ITGB2/SYK/PRKCB/CHP2/PIK3CD/PRF1/LCK/SH2D1A/PLCG2/SH2D1B/CD247/RAET1G/NCR3/MICB/MICA/HLA-E/HLA-G/KLRC2/KLRC3/HLA-A/KLRK1	48
KEGG_DILATED_CARDIOMYOPATHY	KEGG_DILATED_CARDIOMYOPATHY	35/1055	90/5245	2.77113e-05	0.000235546	0.000182311	ITGA3/ITGA8/CACNA1F/SGCG/TGFB1/ITGB8/SGCA/ITGB6/ITGA4/TNNT2/ADCY7/ADCY4/ITGB4/MYBPC3/ITGA7/ADCY3/ITGB7/ITGA10/ITGA9/CACNA2D4/CACNA1C/CACNA2D3/LMNA/ITGA5/SGCB/ITGA2/ADCY5/DES/SLC8A1/LAMA2/MYH6/TPM2/PLN/DMD/ITGB3	35
KEGG_PRIMARY_IMMUNODEFICIENCY	KEGG_PRIMARY_IMMUNODEFICIENCY	18/1055	35/5245	3.46397e-05	0.000268155	0.00020755	CD4/BTK/PTPRC/CD40/CD40LG/JAK3/AICDA/ZAP70/IL2RG/CD8A/AIRE/ICOS/CD3D/IL7R/LCK/ADA/CD3E/TAP2	18
KEGG_LEUKOCYTE_TRANSENDOTHELIAL_MIGRATION	KEGG_LEUKOCYTE_TRANSENDOTHELIAL_MIGRATION	42/1055	116/5245	3.47024e-05	0.000268155	0.00020755	ITGAL/NOX1/CLDN11/VCL/CYBA/TXK/RAPGEF3/MMP2/ICAM1/NCF4/MMP9/MYL9/PIK3CG/MYL7/CXCL12/ITK/CLDN16/ITGA4/NCF2/CXCR4/PRKCG/RAC2/VAV3/RASSF5/PIK3R5/VAV1/PIK3R1/MSN/JAM2/NCF1/ITGB2/VCAM1/CLDN1/CYBB/JAM3/PRKCB/ITGAM/PIK3CD/CDH5/CTNNA3/CLDN5/PLCG2	42
KEGG_PATHWAYS_IN_CANCER	KEGG_PATHWAYS_IN_CANCER	94/1055	325/5245	5.60142e-05	0.000414018	0.000320448	WNT16/ITGA3/NOS2/HGF/BIRC3/FAS/DAPK2/LAMA3/TRAF1/SPI1/FGFR2/FGF10/PTGS2/GLI2/PLD1/RARB/FGFR1/RUNX1T1/COL4A4/TCF7/TRAF5/GSTP1/MECOM/MMP2/LAMB1/NFKBIA/MMP9/FGF14/TGFB1/PIK3CG/MET/WNT2/GLI3/ZBTB16/GLI1/FGF1/PDGFRB/WNT6/EPAS1/PTCH2/CSF3R/PGF/FLT3/CDKN1A/BMP2/STAT5A/PRKCG/RAC2/EGLN3/RARA/PPARG/CCNA1/WNT2B/PDGFRA/ETS1/WNT10A/IL6/RASSF5/FGF2/FGF7/PIK3R5/RXRG/PIK3R1/TCF7L2/FOXO1/TCF7L1/WNT3A/WNT7A/FZD7/K…	94
KEGG_T_CELL_RECEPTOR_SIGNALING_PATHWAY	KEGG_T_CELL_RECEPTOR_SIGNALING_PATHWAY	38/1055	108/5245	0.000163262	0.00115644	0.000895079	CD4/FYN/LCP2/PRKCQ/PAK3/PTPRC/GRAP2/NFKBIA/NFATC4/NFATC2/CD40LG/PIK3CG/MAP3K8/IL2/IFNG/ITK/ZAP70/VAV3/IL10/PIK3R5/VAV1/PIK3R1/CD8A/CD3G/CTLA4/ICOS/CHP2/CD3D/FOS/PIK3CD/RASGRP1/JUN/CD28/LCK/PDCD1/CARD11/CD247/CD3E	38
KEGG_HYPERTROPHIC_CARDIOMYOPATHY_HCM	KEGG_HYPERTROPHIC_CARDIOMYOPATHY_HCM	31/1055	83/5245	0.000189766	0.00129041	0.00099877	ITGA3/ITGA8/CACNA1F/SGCG/TGFB1/ITGB8/SGCA/ITGB6/ITGA4/TNNT2/ITGB4/MYBPC3/ITGA7/IL6/ITGB7/ITGA10/ITGA9/CACNA2D4/CACNA1C/CACNA2D3/LMNA/ITGA5/SGCB/ITGA2/DES/SLC8A1/LAMA2/MYH6/TPM2/DMD/ITGB3	31
KEGG_JAK_STAT_SIGNALING_PATHWAY	KEGG_JAK_STAT_SIGNALING_PATHWAY	50/1055	155/5245	0.000203074	0.00132779	0.0010277	IFNGR1/IL4R/IL12RB2/JAK2/IL12RB1/OSM/CSF2RB/JAK3/PIK3CG/CSF3/IL2/IL10RA/IFNG/CCND3/IL12B/LEPR/CCND2/CSF3R/CNTFR/IL13RA2/STAT5A/LIF/IL6ST/IL2RA/IL15RA/SPRY2/IL6/IL10/STAT4/PIK3R5/OSMR/PIK3R1/TSLP/IL2RG/CTF1/SPRY1/IL15/IL22RA2/SPRED1/IL7R/IL12A/IL13/PIK3CD/IL20RB/LEP/SOCS3/IFNE/SOCS1/EPOR/GH1	50
KEGG_AXON_GUIDANCE	KEGG_AXON_GUIDANCE	43/1055	129/5245	0.000251006	0.00158041	0.00122323	SEMA3G/FYN/EPHA3/NTN1/NTN4/SEMA3A/PLXNA2/PAK3/EFNB1/DPYSL2/ABLIM1/NFATC4/NFATC2/MET/CXCL12/UNC5B/EFNB3/SEMA5A/CXCR4/RAC2/EPHA7/PLXNC1/SEMA6D/SEMA7A/EPHA2/SLIT2/LRRC4C/ROBO3/EPHB1/NTN3/SRGAP2/CHP2/ROBO1/RND1/ABLIM3/UNC5C/FES/SLIT3/EFNA5/ROBO2/DCC/SRGAP1/L1CAM	43
KEGG_ALDOSTERONE_REGULATED_SODIUM_REABSORPTION	KEGG_ALDOSTERONE_REGULATED_SODIUM_REABSORPTION	18/1055	42/5245	0.000641523	0.00389496	0.00301467	ATP1A2/ATP1A3/PIK3CG/HSD11B1/SGK1/PRKCG/ATP1B2/ATP1A4/FXYD2/PIK3R5/ATP1B1/PIK3R1/KCNJ1/PRKCB/SCNN1G/SCNN1B/PIK3CD/HSD11B2	18
KEGG_NOD_LIKE_RECEPTOR_SIGNALING_PATHWAY	KEGG_NOD_LIKE_RECEPTOR_SIGNALING_PATHWAY	23/1055	62/5245	0.00138566	0.00791682	0.00612757	BIRC3/CXCL2/TRIP6/NLRC4/NLRP1/NFKBIA/MEFV/PYCARD/NOD1/CCL8/TNFAIP3/IL1B/CARD6/IL6/CASP1/CASP5/PSTPIP1/IL18/CCL5/NLRP3/CXCL1/CCL13/CARD9	23
KEGG_ANTIGEN_PROCESSING_AND_PRESENTATION	KEGG_ANTIGEN_PROCESSING_AND_PRESENTATION	30/1055	88/5245	0.00139709	0.00791682	0.00612757	CD4/CD74/KLRD1/KLRC1/CD8A/CTSS/CTSB/HSPA6/HLA-DQB1/KLRC4/HLA-DRB1/HLA-DRB5/HLA-DOA/HLA-DMA/TAP2/HLA-DRA/HSPA1B/HSPA1A/HLA-E/HLA-G/HLA-F/KLRC2/KLRC3/HLA-A/IFI30/HLA-DPB1/HLA-DPA1/HLA-DQA2/HLA-DOB/HLA-DMB	30
KEGG_PRION_DISEASES	KEGG_PRION_DISEASES	15/1055	35/5245	0.00179439	0.00984022	0.00761627	FYN/C6/C7/IL1A/EGR1/IL1B/IL6/NOTCH1/NCAM1/C1QC/CCL5/PRNP/C1QB/C1QA/HSPA1A	15
KEGG_B_CELL_RECEPTOR_SIGNALING_PATHWAY	KEGG_B_CELL_RECEPTOR_SIGNALING_PATHWAY	26/1055	75/5245	0.00217418	0.0115503	0.00893987	BTK/CD22/DAPP1/FCGR2B/NFKBIA/NFATC4/NFATC2/PIK3CG/RAC2/VAV3/CD72/PIK3R5/VAV1/PIK3R1/RASGRP3/SYK/PRKCB/CHP2/INPP5D/FOS/PIK3CD/JUN/IFITM1/PLCG2/CARD11/LILRB3	26
KEGG_PPAR_SIGNALING_PATHWAY	KEGG_PPAR_SIGNALING_PATHWAY	24/1055	69/5245	0.00301451	0.0155293	0.0120196	NR1H3/ME1/ACSL4/SORBS1/PLTP/SLC27A6/FABP3/PCK1/PPARG/CD36/CYP27A1/RXRG/SCD5/CYP4A22/FABP7/AQP7/PLIN1/ANGPTL4/ACOX2/CPT1C/FABP4/LPL/ADIPOQ/MMP1	24
KEGG_REGULATION_OF_ACTIN_CYTOSKELETON	KEGG_REGULATION_OF_ACTIN_CYTOSKELETON	59/1055	213/5245	0.00408332	0.0204166	0.0158023	ITGAL/ITGA3/WAS/INSRR/VCL/MYLK/FGFR2/FGF10/PAK3/FGFR1/ITGA8/MYL9/FGF14/MYH14/PIK3CG/ITGB8/MYL7/FGF1/PDGFRB/ITGB6/ITGA4/NCKAP1L/FGD3/RAC2/ARHGEF6/ITGB4/VAV3/PDGFRA/ITGA7/FGF2/ITGB7/FGF7/ITGAX/SSH2/PIK3R5/VAV1/ITGA10/ITGA9/PDGFC/PIK3R1/MSN/GSN/PIP4K2A/TIAM1/ITGAD/MRAS/FGF17/ITGB2/FGFR4/ITGA5/FGF11/ITGA2/BDKRB2/ITGAM/CD14/PDGFD/PIK3CD/CHRM2/ITGB3	59
KEGG_BASAL_CELL_CARCINOMA	KEGG_BASAL_CELL_CARCINOMA	19/1055	55/5245	0.00855578	0.0415566	0.0321646	WNT16/GLI2/TCF7/WNT2/GLI3/GLI1/WNT6/PTCH2/BMP2/WNT2B/WNT10A/TCF7L2/TCF7L1/WNT3A/WNT7A/FZD7/WNT9B/HHIP/SHH	19
KEGG_PROXIMAL_TUBULE_BICARBONATE_RECLAMATION	KEGG_PROXIMAL_TUBULE_BICARBONATE_RECLAMATION	10/1055	23/5245	0.00917054	0.0433053	0.033518	ATP1A2/CA2/ATP1A3/PCK1/ATP1B2/ATP1A4/FXYD2/ATP1B1/CA4/AQP1	10
