# Supplementary material for: Transcriptomic signature defines two subtypes of locally advanced PCa with distinct neoadjuvant therapy benefits
Source: Front Oncol. 2023 May 17;13:963411. doi: 10.3389/fonc.2023.963411 (PMC10229793; doi:10.3389/fonc.2023.963411)
Supplement: Supplementary file 3 [file Table_2.xlsx]

## Sheet: Sheet1
ID	Description	GeneRatio	BgRatio	pvalue	p.adjust	qvalue	geneID	Count
KEGG_CELL_ADHESION_MOLECULES_CAMS	KEGG_CELL_ADHESION_MOLECULES_CAMS	60/715	133/5245	3.06301e-19	5.14586e-17	4.06252e-17	ITGAL/SELE/CD4/CD22/CD6/CNTN1/CDH3/ITGA8/PTPRC/SIGLEC1/ICAM1/CD40/CD40LG/ITGB8/ICAM2/CNTNAP1/SELPLG/CD86/ITGA4/SDC1/CD2/CD274/CD80/ITGB7/ITGA9/NCAM1/CD226/CD8A/JAM2/ITGB2/SDC3/VCAM1/CLDN1/NFASC/CTLA4/ICOS/JAM3/ITGAM/CD8B/NEGR1/CD34/CD28/PDCD1/SELL/HLA-DRB1/HLA-DQA1/SPN/PDCD1LG2/HLA-DRB5/HLA-DOA/HLA-DMA/HLA-DRA/HLA-E/HLA-F/HLA-A/CLDN9/HLA-DPB1/HLA-DPA1/HLA-DQA2/HLA-DOB	60
KEGG_HEMATOPOIETIC_CELL_LINEAGE	KEGG_HEMATOPOIETIC_CELL_LINEAGE	43/715	87/5245	6.82901e-16	5.73637e-14	4.52871e-14	ITGA3/CD4/CD22/TFRC/IL4R/THPO/CD37/CD33/CSF3/CD5/ITGA4/IL1R2/CD2/CSF3R/FLT3/IL2RA/IL6/FCGR1A/CD8A/KIT/CD1D/CD1C/CD1B/CD1E/CD3G/ITGA5/ITGA2/CD3D/IL7R/ITGAM/CD14/CD8B/CD7/CD34/CD19/CSF1R/CSF1/HLA-DRB1/CD55/HLA-DRB5/CD3E/CR1/HLA-DRA	43
KEGG_CYTOKINE_CYTOKINE_RECEPTOR_INTERACTION	KEGG_CYTOKINE_CYTOKINE_RECEPTOR_INTERACTION	80/715	265/5245	4.72862e-13	2.64803e-11	2.09055e-11	CCL18/CCL3/CX3CL1/TNFRSF12A/FAS/IFNGR1/TNFRSF1B/TNFRSF9/RELT/IL4R/CXCL2/IL12RB2/IL12RB1/OSM/CSF2RB/CD40/BMP7/CD40LG/TNFSF13B/FLT1/CCL22/CCL17/TGFB1/MET/CCL24/TNFSF8/CSF3/IL10RA/IL23A/CCL20/IL1R2/IL18R1/IL18RAP/LEPR/CSF3R/TNFSF18/CXCR4/FLT3/CNTFR/TNFSF9/BMP2/CCR7/KDR/LIF/CCL4/IL2RA/IL15RA/PDGFRA/IL6/IL10/CD27/XCL1/XCL2/PDGFC/TNFRSF21/IL2RG/IL18/KIT/TNFRSF13C/CCR5/CCL5/CCL16/TGFBR2/CXCL3/CCR1/CCL23…	80
KEGG_INTESTINAL_IMMUNE_NETWORK_FOR_IGA_PRODUCTION	KEGG_INTESTINAL_IMMUNE_NETWORK_FOR_IGA_PRODUCTION	27/715	48/5245	3.58884e-12	1.50731e-10	1.18998e-10	CD40/CD40LG/TNFSF13B/TGFB1/AICDA/CD86/ITGA4/CD80/CXCR4/IL15RA/IL6/IL10/ITGB7/TNFRSF13C/ICOS/CD28/HLA-DRB1/HLA-DQA1/HLA-DRB5/HLA-DOA/HLA-DMA/HLA-DRA/HLA-DPB1/HLA-DPA1/HLA-DQA2/TNFRSF13B/HLA-DOB	27
KEGG_ALLOGRAFT_REJECTION	KEGG_ALLOGRAFT_REJECTION	22/715	37/5245	8.42931e-11	2.83225e-09	2.23598e-09	FAS/GZMB/CD40/CD40LG/CD86/CD80/IL10/CD28/PRF1/HLA-DRB1/HLA-DQA1/HLA-DRB5/HLA-DOA/HLA-DMA/HLA-DRA/HLA-E/HLA-F/HLA-A/HLA-DPB1/HLA-DPA1/HLA-DQA2/HLA-DOB	22
KEGG_PRIMARY_IMMUNODEFICIENCY	KEGG_PRIMARY_IMMUNODEFICIENCY	21/715	35/5245	1.80371e-10	5.05038e-09	3.98714e-09	CD4/BTK/PTPRC/CD40/CD40LG/JAK3/AICDA/ZAP70/IL2RG/CD8A/TNFRSF13C/ICOS/RAG1/CD3D/IL7R/CD8B/CD19/LCK/ADA/CD3E/TNFRSF13B	21
KEGG_VIRAL_MYOCARDITIS	KEGG_VIRAL_MYOCARDITIS	31/715	70/5245	2.97799e-10	7.14717e-09	5.6425e-09	ITGAL/FYN/MYH7B/ICAM1/MYH7/CD40/CD40LG/CAV1/MYH3/CD86/CD80/RAC2/ITGB2/CD28/PRF1/HLA-DRB1/CD55/LAMA2/HLA-DQA1/MYH6/HLA-DRB5/HLA-DOA/HLA-DMA/HLA-DRA/HLA-E/HLA-F/HLA-A/HLA-DPB1/HLA-DPA1/HLA-DQA2/HLA-DOB	31
KEGG_LEISHMANIA_INFECTION	KEGG_LEISHMANIA_INFECTION	31/715	72/5245	7.07203e-10	1.48513e-08	1.17247e-08	IFNGR1/CYBA/PTGS2/NCF4/NFKBIA/TGFB1/ITGA4/NCF2/C3/IL10/TLR4/TLR2/FCGR2A/FCGR1A/NCF1/ITGB2/PRKCB/ITGAM/FOS/JUN/HLA-DRB1/HLA-DQA1/HLA-DRB5/CR1/HLA-DOA/HLA-DMA/HLA-DRA/HLA-DPB1/HLA-DPA1/HLA-DQA2/HLA-DOB	31
KEGG_GRAFT_VERSUS_HOST_DISEASE	KEGG_GRAFT_VERSUS_HOST_DISEASE	22/715	41/5245	1.28121e-09	2.39159e-08	1.8881e-08	FAS/GZMB/CD86/CD80/KLRD1/KLRC1/IL6/CD28/PRF1/HLA-DRB1/HLA-DQA1/HLA-DRB5/HLA-DOA/HLA-DMA/HLA-DRA/HLA-E/HLA-F/HLA-A/HLA-DPB1/HLA-DPA1/HLA-DQA2/HLA-DOB	22
KEGG_AUTOIMMUNE_THYROID_DISEASE	KEGG_AUTOIMMUNE_THYROID_DISEASE	24/715	52/5245	1.15356e-08	1.93798e-07	1.52999e-07	FAS/TG/GZMB/CD40/CD40LG/CD86/CD80/IL10/CTLA4/CD28/PRF1/HLA-DRB1/HLA-DQA1/HLA-DRB5/HLA-DOA/HLA-DMA/HLA-DRA/HLA-E/HLA-F/HLA-A/HLA-DPB1/HLA-DPA1/HLA-DQA2/HLA-DOB	24
KEGG_COMPLEMENT_AND_COAGULATION_CASCADES	KEGG_COMPLEMENT_AND_COAGULATION_CASCADES	27/715	69/5245	1.03829e-07	1.58576e-06	1.25191e-06	CFH/TFPI/PLAUR/C6/SERPINE1/C7/PLAU/C4BPA/C3/F10/MASP1/SERPING1/C1QC/C1R/BDKRB2/C3AR1/C1QB/C1QA/A2M/THBD/C1S/SERPINA5/CD55/SERPINA1/C5AR1/CFD/CR1	27
KEGG_TYPE_I_DIABETES_MELLITUS	KEGG_TYPE_I_DIABETES_MELLITUS	20/715	43/5245	1.67064e-07	2.33889e-06	1.84649e-06	FAS/PTPRN/GZMB/CD86/CD80/CD28/PRF1/HLA-DRB1/HLA-DQA1/HLA-DRB5/HLA-DOA/HLA-DMA/HLA-DRA/HLA-E/HLA-F/HLA-A/HLA-DPB1/HLA-DPA1/HLA-DQA2/HLA-DOB	20
KEGG_CHEMOKINE_SIGNALING_PATHWAY	KEGG_CHEMOKINE_SIGNALING_PATHWAY	52/715	189/5245	2.23532e-07	2.88872e-06	2.28057e-06	FGR/CCL18/CCL3/CX3CL1/WAS/RASGRP2/CXCL2/NFKBIA/HCK/CCL22/CCL17/JAK3/PIK3CG/CCL24/ITK/CCL20/ADCY7/CXCR4/PREX1/CCR7/RAC2/CCL4/VAV3/DOCK2/PLCB2/ARRB2/PIK3R5/VAV1/XCL1/XCL2/PIK3R1/ELMO1/TIAM1/NCF1/CCR5/CCL5/CCL16/CXCL3/CCR1/PRKCB/GNGT2/CCL23/PIK3CD/CCL11/CXCR6/CCL19/ADCY5/XCR1/CCR8/CCR4/GNG2/CCL4L2	52
KEGG_T_CELL_RECEPTOR_SIGNALING_PATHWAY	KEGG_T_CELL_RECEPTOR_SIGNALING_PATHWAY	34/715	108/5245	1.09213e-06	1.31055e-05	1.03465e-05	CD4/FYN/LCP2/PRKCQ/PTPRC/GRAP2/NFKBIA/NFATC2/CD40LG/PIK3CG/MAP3K8/ITK/ZAP70/VAV3/IL10/PIK3R5/VAV1/PIK3R1/CD8A/CD3G/CTLA4/ICOS/CD3D/FOS/PIK3CD/CD8B/RASGRP1/JUN/CD28/LCK/PDCD1/CARD11/CD247/CD3E	34
KEGG_ASTHMA	KEGG_ASTHMA	15/715	30/5245	1.91823e-06	2.14841e-05	1.69612e-05	CD40/CD40LG/IL10/FCER1G/CCL11/HLA-DRB1/HLA-DQA1/HLA-DRB5/HLA-DOA/HLA-DMA/HLA-DRA/HLA-DPB1/HLA-DPA1/HLA-DQA2/HLA-DOB	15
KEGG_B_CELL_RECEPTOR_SIGNALING_PATHWAY	KEGG_B_CELL_RECEPTOR_SIGNALING_PATHWAY	26/715	75/5245	2.76257e-06	2.9007e-05	2.29002e-05	CD79B/BTK/CD22/DAPP1/FCGR2B/NFKBIA/NFATC2/PIK3CG/RAC2/VAV3/CD72/PIK3R5/VAV1/PIK3R1/RASGRP3/SYK/PRKCB/INPP5D/FOS/PIK3CD/CD19/JUN/IFITM1/PLCG2/CARD11/LILRB3	26
KEGG_LEUKOCYTE_TRANSENDOTHELIAL_MIGRATION	KEGG_LEUKOCYTE_TRANSENDOTHELIAL_MIGRATION	34/715	116/5245	6.56216e-06	6.48495e-05	5.1197e-05	ITGAL/VCL/CYBA/TXK/MMP2/ICAM1/NCF4/MMP9/PIK3CG/ITK/ITGA4/NCF2/CXCR4/RAC2/VAV3/RASSF5/PIK3R5/VAV1/PIK3R1/MSN/JAM2/NCF1/ITGB2/VCAM1/CLDN1/CYBB/JAM3/PRKCB/RHOH/ITGAM/PIK3CD/CTNNA3/PLCG2/CLDN9	34
KEGG_ANTIGEN_PROCESSING_AND_PRESENTATION	KEGG_ANTIGEN_PROCESSING_AND_PRESENTATION	28/715	88/5245	7.76816e-06	7.25028e-05	5.7239e-05	CD4/CD74/LGMN/HSPA2/KLRD1/KLRC1/CD8A/CTSS/CTSB/CD8B/HSPA6/KLRC4/HLA-DRB1/HLA-DQA1/HLA-DRB5/HLA-DOA/HLA-DMA/HLA-DRA/HSPA1B/HSPA1A/HLA-E/HLA-F/HLA-A/IFI30/HLA-DPB1/HLA-DPA1/HLA-DQA2/HLA-DOB	28
KEGG_NATURAL_KILLER_CELL_MEDIATED_CYTOTOXICITY	KEGG_NATURAL_KILLER_CELL_MEDIATED_CYTOTOXICITY	37/715	137/5245	2.04681e-05	0.000180981	0.00014288	ITGAL/FYN/TYROBP/FAS/IFNGR1/LCP2/ICAM1/GZMB/NFATC2/PIK3CG/ICAM2/ZAP70/CD48/CD244/HCST/RAC2/VAV3/KLRD1/KLRC1/PIK3R5/VAV1/PIK3R1/FCER1G/ITGB2/SYK/PRKCB/PIK3CD/PRF1/LCK/SH2D1A/PLCG2/SH2D1B/CD247/MICB/HLA-E/HLA-A/KLRK1	37
KEGG_HYPERTROPHIC_CARDIOMYOPATHY_HCM	KEGG_HYPERTROPHIC_CARDIOMYOPATHY_HCM	26/715	83/5245	2.23394e-05	0.000187651	0.000148145	ITGA3/ITGA8/MYH7/CACNA1F/TGFB1/ITGB8/TNNC1/ITGB6/ITGA4/TNNT2/CACNG6/ITGB4/MYBPC3/IL6/ITGB7/ITGA10/ITGA9/CACNA2D4/ACTC1/LMNA/MYL3/ITGA5/ITGA2/SLC8A1/LAMA2/MYH6	26
KEGG_FOCAL_ADHESION	KEGG_FOCAL_ADHESION	48/715	199/5245	3.4224e-05	0.000273792	0.000216151	ITGA3/FYN/BIRC3/VCL/LAMA3/RASGRF1/ITGA8/COL5A3/LAMB1/FLT1/PIK3CG/ITGB8/CAV2/CAV1/MET/CCND3/ITGB6/ITGA4/SPP1/CCND2/PGF/KDR/RAC2/FLNC/ITGB4/VAV3/PDGFRA/THBS1/PARVG/ITGB7/PIK3R5/VAV1/ITGA10/ITGA9/PDGFC/PIK3R1/ZYX/ITGA5/COL6A3/ITGA2/PRKCB/PDGFD/PIK3CD/JUN/LAMA2/LAMB3/COL4A6/COL5A2	48
KEGG_DILATED_CARDIOMYOPATHY	KEGG_DILATED_CARDIOMYOPATHY	27/715	90/5245	3.71288e-05	0.000283529	0.000223839	ITGA3/ITGA8/MYH7/CACNA1F/TGFB1/ITGB8/TNNC1/ITGB6/ITGA4/TNNT2/ADCY7/CACNG6/ITGB4/MYBPC3/ITGB7/ITGA10/ITGA9/CACNA2D4/ACTC1/LMNA/MYL3/ITGA5/ITGA2/ADCY5/SLC8A1/LAMA2/MYH6	27
KEGG_FC_GAMMA_R_MEDIATED_PHAGOCYTOSIS	KEGG_FC_GAMMA_R_MEDIATED_PHAGOCYTOSIS	27/715	96/5245	0.000127612	0.000932121	0.000735885	WAS/GAB2/FCGR2B/PLD1/PTPRC/HCK/PIK3CG/DNM1/RAC2/VAV3/DOCK2/PIK3R5/VAV1/FCGR2A/PIK3R1/GSN/FCGR1A/ASAP1/NCF1/PLA2G4D/SYK/PRKCB/INPP5D/PRKCE/PIK3CD/SPHK1/PLCG2	27
KEGG_ARRHYTHMOGENIC_RIGHT_VENTRICULAR_CARDIOMYOPATHY_ARVC	KEGG_ARRHYTHMOGENIC_RIGHT_VENTRICULAR_CARDIOMYOPATHY_ARVC	22/715	74/5245	0.000223	0.00154743	0.00122166	ITGA3/ITGA8/TCF7/CACNA1F/ITGB8/ITGB6/ITGA4/CACNG6/ITGB4/LEF1/ITGB7/ITGA10/ITGA9/CACNA2D4/TCF7L1/GJA1/LMNA/ITGA5/ITGA2/SLC8A1/CTNNA3/LAMA2	22
KEGG_ECM_RECEPTOR_INTERACTION	KEGG_ECM_RECEPTOR_INTERACTION	24/715	84/5245	0.000230273	0.00154743	0.00122166	ITGA3/LAMA3/ITGA8/COL5A3/LAMB1/ITGB8/ITGB6/ITGA4/SDC1/SPP1/ITGB4/THBS1/ITGB7/ITGA10/ITGA9/SV2A/ITGA5/SDC3/COL6A3/ITGA2/LAMA2/LAMB3/COL4A6/COL5A2	24
KEGG_PATHWAYS_IN_CANCER	KEGG_PATHWAYS_IN_CANCER	65/715	325/5245	0.00064345	0.00415768	0.00328238	ITGA3/BIRC3/FAS/LAMA3/TRAF1/SPI1/PTGS2/GLI2/PLD1/TCF7/GSTP1/MECOM/MMP2/LAMB1/NFKBIA/MMP9/FGF14/TGFB1/PIK3CG/MET/ZBTB16/GLI1/EPAS1/CSF3R/PGF/FLT3/BMP2/STAT5A/RAC2/EGLN3/PPARG/WNT2B/PDGFRA/ETS1/WNT10A/IL6/RASSF5/FGF5/FGF2/LEF1/BRCA2/FGF7/PIK3R5/PIK3R1/FOXO1/TCF7L1/FZD7/KIT/WNT9B/FGF11/TGFBR2/ITGA2/PRKCB/SMAD3/FOS/PIK3CD/JUN/CSF1R/CTNNA3/MITF/LAMA2/MMP1/LAMB3/COL4A6/PLCG2	65
KEGG_ALDOSTERONE_REGULATED_SODIUM_REABSORPTION	KEGG_ALDOSTERONE_REGULATED_SODIUM_REABSORPTION	14/715	42/5245	0.000885762	0.00551141	0.00435111	PIK3CG/HSD11B1/SGK1/ATP1B2/ATP1A4/FXYD2/PIK3R5/ATP1B1/PIK3R1/PRKCB/SCNN1G/SCNN1B/PIK3CD/HSD11B2	14
KEGG_CALCIUM_SIGNALING_PATHWAY	KEGG_CALCIUM_SIGNALING_PATHWAY	39/715	178/5245	0.00141841	0.00851043	0.00671876	TBXA2R/ATP2B4/CAMK2A/P2RX5/P2RX7/NOS1/CACNA1I/SLC8A3/CACNA1F/HTR2A/BST1/HRH2/TNNC1/PLCD4/ADCY7/PDE1B/PDGFRA/EDNRB/ITPKA/PLCB2/LHCGR/PLCE1/HTR7/ITPR1/CYSLTR2/CAMK4/PDE1C/AVPR1A/PRKCB/BDKRB2/PTAFR/CALML6/ADORA2B/SPHK1/SLC8A1/ADRB3/RYR1/HRH1/PLCG2	39
KEGG_REGULATION_OF_ACTIN_CYTOSKELETON	KEGG_REGULATION_OF_ACTIN_CYTOSKELETON	44/715	213/5245	0.00250349	0.014503	0.0114497	ITGAL/ITGA3/WAS/VCL/ITGA8/FGF14/PIK3CG/ITGB8/ITGB6/ITGA4/NCKAP1L/FGD3/RAC2/ARHGEF6/ITGB4/VAV3/PDGFRA/FGF5/FGF2/ITGB7/FGF7/ITGAX/SSH2/PIK3R5/VAV1/ITGA10/ITGA9/PDGFC/PIK3R1/MSN/GSN/PIP4K2A/TIAM1/ITGAD/ITGB2/FGFR4/ITGA5/FGF11/ITGA2/BDKRB2/ITGAM/CD14/PDGFD/PIK3CD	44
KEGG_JAK_STAT_SIGNALING_PATHWAY	KEGG_JAK_STAT_SIGNALING_PATHWAY	34/715	155/5245	0.00275047	0.0154026	0.01216	IFNGR1/IL4R/IL12RB2/IL12RB1/OSM/CSF2RB/JAK3/PIK3CG/CSF3/IL10RA/IL23A/CCND3/LEPR/CCND2/CSF3R/CNTFR/IL13RA2/STAT5A/LIF/IL2RA/IL15RA/IL6/IL10/PIM1/STAT4/PIK3R5/PIK3R1/IL2RG/SPRY1/IL7R/PIK3CD/SOCS3/SOCS1/SPRY4	34
KEGG_NOD_LIKE_RECEPTOR_SIGNALING_PATHWAY	KEGG_NOD_LIKE_RECEPTOR_SIGNALING_PATHWAY	17/715	62/5245	0.00297905	0.0161445	0.0127457	BIRC3/CXCL2/NLRC4/NLRP1/NFKBIA/MEFV/PYCARD/TNFAIP3/CARD6/IL6/CASP1/PSTPIP1/IL18/CCL5/NLRP3/CCL11/CARD9	17
KEGG_TOLL_LIKE_RECEPTOR_SIGNALING_PATHWAY	KEGG_TOLL_LIKE_RECEPTOR_SIGNALING_PATHWAY	24/715	102/5245	0.00439249	0.0230606	0.0182057	CCL3/NFKBIA/CD40/TLR8/PIK3CG/MAP3K8/CD86/SPP1/CD80/IRF5/CCL4/IL6/TLR4/TLR2/PIK3R5/CTSK/PIK3R1/LY96/CCL5/FOS/CD14/PIK3CD/JUN/TLR7	24
KEGG_PRION_DISEASES	KEGG_PRION_DISEASES	11/715	35/5245	0.00520258	0.0264859	0.0209099	FYN/C6/C7/EGR1/IL6/NCAM1/C1QC/CCL5/C1QB/C1QA/HSPA1A	11
KEGG_PHOSPHATIDYLINOSITOL_SIGNALING_SYSTEM	KEGG_PHOSPHATIDYLINOSITOL_SIGNALING_SYSTEM	19/715	76/5245	0.00536798	0.0265241	0.0209401	DGKG/DGKA/DGKH/PIK3CG/PLCD4/ITPKA/PLCB2/PLCE1/PIK3C2G/PIK3R5/PIK3R1/PIP4K2A/ITPR1/INPP1/PRKCB/INPP5D/CALML6/PIK3CD/PLCG2	19
