# Supplementary material for: Transcriptomic signature defines two subtypes of locally advanced PCa with distinct neoadjuvant therapy benefits
Source: Front Oncol. 2023 May 17;13:963411. doi: 10.3389/fonc.2023.963411 (PMC10229793; doi:10.3389/fonc.2023.963411)
Supplement: Supplementary file 4 [file Table_3.xlsx]

## Sheet: gene_info
pathway	gene	log2FoldChange.x	pvalue.x	padj.x	NHT_group	log2FoldChange.y	pvalue.y	padj.y	NCHT_group
ALLOGRAFT REJECTION	FAS	1.22146	8.50721e-05	0.000666925	sig_up	1.20169	2.70504e-09	1.73801e-08	sig_up
ALLOGRAFT REJECTION	GZMB	2.09766	6.2739e-06	8.28822e-05	sig_up	1.61329	5.5866e-05	0.000158111	sig_up
ALLOGRAFT REJECTION	CD40	1.11286	0.00460186	0.0158301	sig_up	1.67692	8.12343e-10	5.7653e-09	sig_up
ALLOGRAFT REJECTION	CD40LG	2.13638	0.000685147	0.00355316	sig_up	1.60752	4.75525e-05	0.000136185	sig_up
ALLOGRAFT REJECTION	CD86	1.67189	1.58895e-05	0.000174332	sig_up	1.73338	1.66433e-09	1.11066e-08	sig_up
ALLOGRAFT REJECTION	CD80	1.41796	0.00419661	0.014704	sig_up	1.33958	0.000396463	0.000958687	sig_up
ALLOGRAFT REJECTION	IL10	1.43816	0.00389077	0.0138356	sig_up	1.88389	7.87645e-05	0.000217349	sig_up
ALLOGRAFT REJECTION	CD28	1.4806	0.000535444	0.00290317	sig_up	1.13412	0.00408144	0.00819351	sig_up
ALLOGRAFT REJECTION	PRF1	2.01692	7.23755e-05	0.000590853	sig_up	1.77388	5.01766e-09	3.06332e-08	sig_up
ALLOGRAFT REJECTION	HLA-DRB1	1.55642	4.41088e-05	0.000402567	sig_up	1.25263	2.45522e-06	8.96017e-06	sig_up
ALLOGRAFT REJECTION	HLA-DQA1	1.87274	0.000100039	0.000761855	sig_up	0.915899	0.0122634	0.0221983	insig_up
ALLOGRAFT REJECTION	HLA-DRB5	2.21025	4.26213e-06	6.12617e-05	sig_up	1.64951	0.000125773	0.000334719	sig_up
ALLOGRAFT REJECTION	HLA-DOA	1.54659	2.53834e-05	0.000255455	sig_up	1.6702	4.56092e-10	3.42231e-09	sig_up
ALLOGRAFT REJECTION	HLA-DMA	1.43584	5.04886e-05	0.000446774	sig_up	1.50919	5.6612e-10	4.16243e-09	sig_up
ALLOGRAFT REJECTION	HLA-DRA	1.56642	2.78248e-06	4.39307e-05	sig_up	1.39168	1.63575e-07	7.41083e-07	sig_up
ALLOGRAFT REJECTION	HLA-E	1.12611	0.000567048	0.00303626	sig_up	1.34065	3.00066e-11	2.84905e-10	sig_up
ALLOGRAFT REJECTION	HLA-F	1.3659	0.000690953	0.00357713	sig_up	1.5552	2.40697e-09	1.56235e-08	sig_up
ALLOGRAFT REJECTION	HLA-A	1.12733	0.00270517	0.0105059	sig_up	1.04949	1.02499e-05	3.31695e-05	sig_up
ALLOGRAFT REJECTION	HLA-DPB1	1.53606	1.6748e-06	2.8746e-05	sig_up	1.3371	1.85412e-08	1.01339e-07	sig_up
ALLOGRAFT REJECTION	HLA-DPA1	1.51072	7.10506e-06	9.22487e-05	sig_up	1.33795	5.82822e-08	2.8987e-07	sig_up
ALLOGRAFT REJECTION	HLA-DQA2	2.16526	6.71821e-05	0.000555763	sig_up	2.19061	8.05845e-06	2.67521e-05	sig_up
ALLOGRAFT REJECTION	HLA-DOB	1.62206	0.00813415	0.0252107	sig_up	1.19825	0.00177104	0.0037986	sig_up
ALLOGRAFT REJECTION	IL2	-0.526003	0.578624	0.694494	insig_down	2.12577	0.000203968	0.000521279	sig_up
ALLOGRAFT REJECTION	IFNG	0.924158	0.111255	0.199278	insig_up	2.09873	0.000233984	0.000590915	sig_up
ALLOGRAFT REJECTION	IL12B	1.40578	0.0437665	0.0953562	insig_up	1.72713	0.0111248	0.0203328	sig_up
ALLOGRAFT REJECTION	IL12A	0.577101	0.290732	0.419681	insig_up	1.5818	4.61262e-05	0.000132319	sig_up
ALLOGRAFT REJECTION	HLA-DQB1	1.16451	0.0214995	0.0543485	insig_up	1.45787	0.000152315	0.000399536	sig_up
ALLOGRAFT REJECTION	HLA-G	0.8402	0.0773192	0.150009	insig_up	1.62178	4.96785e-05	0.000141761	sig_up
ALLOGRAFT REJECTION	HLA-DMB	1.08863	0.0225842	0.0565842	insig_up	1.23687	8.42293e-05	0.000231053	sig_up
AUTOIMMUNE THYROID DISEASE	FAS	1.22146	8.50721e-05	0.000666925	sig_up	1.20169	2.70504e-09	1.73801e-08	sig_up
AUTOIMMUNE THYROID DISEASE	TG	1.46119	0.000759453	0.00385037	sig_up	1.92572	5.6201e-06	1.92668e-05	sig_up
AUTOIMMUNE THYROID DISEASE	GZMB	2.09766	6.2739e-06	8.28822e-05	sig_up	1.61329	5.5866e-05	0.000158111	sig_up
AUTOIMMUNE THYROID DISEASE	CD40	1.11286	0.00460186	0.0158301	sig_up	1.67692	8.12343e-10	5.7653e-09	sig_up
AUTOIMMUNE THYROID DISEASE	CD40LG	2.13638	0.000685147	0.00355316	sig_up	1.60752	4.75525e-05	0.000136185	sig_up
AUTOIMMUNE THYROID DISEASE	CD86	1.67189	1.58895e-05	0.000174332	sig_up	1.73338	1.66433e-09	1.11066e-08	sig_up
AUTOIMMUNE THYROID DISEASE	CD80	1.41796	0.00419661	0.014704	sig_up	1.33958	0.000396463	0.000958687	sig_up
AUTOIMMUNE THYROID DISEASE	IL10	1.43816	0.00389077	0.0138356	sig_up	1.88389	7.87645e-05	0.000217349	sig_up
AUTOIMMUNE THYROID DISEASE	CTLA4	2.65928	4.79148e-07	1.03388e-05	sig_up	2.04318	1.72053e-08	9.45571e-08	sig_up
AUTOIMMUNE THYROID DISEASE	CD28	1.4806	0.000535444	0.00290317	sig_up	1.13412	0.00408144	0.00819351	sig_up
AUTOIMMUNE THYROID DISEASE	PRF1	2.01692	7.23755e-05	0.000590853	sig_up	1.77388	5.01766e-09	3.06332e-08	sig_up
AUTOIMMUNE THYROID DISEASE	HLA-DRB1	1.55642	4.41088e-05	0.000402567	sig_up	1.25263	2.45522e-06	8.96017e-06	sig_up
AUTOIMMUNE THYROID DISEASE	HLA-DQA1	1.87274	0.000100039	0.000761855	sig_up	0.915899	0.0122634	0.0221983	insig_up
AUTOIMMUNE THYROID DISEASE	HLA-DRB5	2.21025	4.26213e-06	6.12617e-05	sig_up	1.64951	0.000125773	0.000334719	sig_up
AUTOIMMUNE THYROID DISEASE	HLA-DOA	1.54659	2.53834e-05	0.000255455	sig_up	1.6702	4.56092e-10	3.42231e-09	sig_up
AUTOIMMUNE THYROID DISEASE	HLA-DMA	1.43584	5.04886e-05	0.000446774	sig_up	1.50919	5.6612e-10	4.16243e-09	sig_up
AUTOIMMUNE THYROID DISEASE	HLA-DRA	1.56642	2.78248e-06	4.39307e-05	sig_up	1.39168	1.63575e-07	7.41083e-07	sig_up
AUTOIMMUNE THYROID DISEASE	HLA-E	1.12611	0.000567048	0.00303626	sig_up	1.34065	3.00066e-11	2.84905e-10	sig_up
AUTOIMMUNE THYROID DISEASE	HLA-F	1.3659	0.000690953	0.00357713	sig_up	1.5552	2.40697e-09	1.56235e-08	sig_up
AUTOIMMUNE THYROID DISEASE	HLA-A	1.12733	0.00270517	0.0105059	sig_up	1.04949	1.02499e-05	3.31695e-05	sig_up
AUTOIMMUNE THYROID DISEASE	HLA-DPB1	1.53606	1.6748e-06	2.8746e-05	sig_up	1.3371	1.85412e-08	1.01339e-07	sig_up
AUTOIMMUNE THYROID DISEASE	HLA-DPA1	1.51072	7.10506e-06	9.22487e-05	sig_up	1.33795	5.82822e-08	2.8987e-07	sig_up
AUTOIMMUNE THYROID DISEASE	HLA-DQA2	2.16526	6.71821e-05	0.000555763	sig_up	2.19061	8.05845e-06	2.67521e-05	sig_up
AUTOIMMUNE THYROID DISEASE	HLA-DOB	1.62206	0.00813415	0.0252107	sig_up	1.19825	0.00177104	0.0037986	sig_up
CELL ADHESION MOLECULES CAMS	ITGAL	1.72347	0.000206848	0.00135887	sig_up	1.6454	4.47229e-07	1.86132e-06	sig_up
CELL ADHESION MOLECULES CAMS	SELE	2.42182	1.92421e-05	0.000202887	sig_up	4.25891	3.5513e-20	2.18353e-18	sig_up
CELL ADHESION MOLECULES CAMS	CD4	1.9281	3.67841e-08	1.19482e-06	sig_up	1.85671	3.26329e-10	2.51824e-09	sig_up
CELL ADHESION MOLECULES CAMS	CD22	2.10867	2.72539e-05	0.000270672	sig_up	2.55224	1.59496e-10	1.30334e-09	sig_up
CELL ADHESION MOLECULES CAMS	CD6	1.34983	0.00224826	0.00906278	sig_up	1.16131	0.000303441	0.000751149	sig_up
CELL ADHESION MOLECULES CAMS	CNTN1	1.20448	0.0123063	0.0349667	sig_up	2.26905	8.93797e-10	6.29168e-09	sig_up
CELL ADHESION MOLECULES CAMS	CDH3	1.04787	0.0170979	0.0452083	sig_up	0.903036	0.00849764	0.0159233	insig_up
CELL ADHESION MOLECULES CAMS	ITGA8	1.68219	0.000125808	0.000916138	sig_up	2.06701	1.53284e-08	8.52032e-08	sig_up
CELL ADHESION MOLECULES CAMS	PTPRC	1.75523	3.4803e-05	0.000331305	sig_up	1.79854	2.0609e-09	1.3572e-08	sig_up
CELL ADHESION MOLECULES CAMS	SIGLEC1	2.78858	1.44542e-09	8.16871e-08	sig_up	3.31426	5.92496e-19	2.75903e-17	sig_up
CELL ADHESION MOLECULES CAMS	ICAM1	1.27373	0.000599488	0.00317804	sig_up	1.88303	7.31575e-09	4.30049e-08	sig_up
CELL ADHESION MOLECULES CAMS	CD40	1.11286	0.00460186	0.0158301	sig_up	1.67692	8.12343e-10	5.7653e-09	sig_up
CELL ADHESION MOLECULES CAMS	CD40LG	2.13638	0.000685147	0.00355316	sig_up	1.60752	4.75525e-05	0.000136185	sig_up
CELL ADHESION MOLECULES CAMS	ITGB8	1.11037	0.00642669	0.0208007	sig_up	1.51346	6.72539e-06	2.26593e-05	sig_up
CELL ADHESION MOLECULES CAMS	ICAM2	1.38467	0.000177739	0.00120341	sig_up	1.44744	6.4433e-09	3.83887e-08	sig_up
CELL ADHESION MOLECULES CAMS	CNTNAP1	1.22237	0.000881878	0.0043376	sig_up	1.15837	2.47441e-05	7.44676e-05	sig_up
CELL ADHESION MOLECULES CAMS	SELPLG	1.71483	6.223e-06	8.239e-05	sig_up	1.36773	1.7775e-06	6.65697e-06	sig_up
CELL ADHESION MOLECULES CAMS	CD86	1.67189	1.58895e-05	0.000174332	sig_up	1.73338	1.66433e-09	1.11066e-08	sig_up
CELL ADHESION MOLECULES CAMS	ITGA4	1.30952	0.000952551	0.00460032	sig_up	1.37712	4.82057e-07	1.99621e-06	sig_up
CELL ADHESION MOLECULES CAMS	SDC1	1.38468	0.000266213	0.00166211	sig_up	0.479906	0.136083	0.194248	insig_up
CELL ADHESION MOLECULES CAMS	CD2	1.67957	0.00108947	0.00510513	sig_up	1.13545	0.000266171	0.00066478	sig_up
CELL ADHESION MOLECULES CAMS	CD274	1.27596	2.6301e-05	0.000263373	sig_up	1.06415	4.70091e-05	0.00013473	sig_up
CELL ADHESION MOLECULES CAMS	CD80	1.41796	0.00419661	0.014704	sig_up	1.33958	0.000396463	0.000958687	sig_up
CELL ADHESION MOLECULES CAMS	ITGB7	1.23223	0.00782699	0.0244046	sig_up	1.13896	0.000568902	0.00133522	sig_up
CELL ADHESION MOLECULES CAMS	ITGA9	1.20472	0.000534826	0.00290144	sig_up	1.46973	2.18234e-11	2.14276e-10	sig_up
CELL ADHESION MOLECULES CAMS	NCAM1	1.65607	0.00335361	0.0123671	sig_up	2.4208	4.42481e-11	4.06121e-10	sig_up
CELL ADHESION MOLECULES CAMS	CD226	1.47585	0.000290414	0.00178138	sig_up	1.23607	1.88892e-05	5.81648e-05	sig_up
CELL ADHESION MOLECULES CAMS	CD8A	1.73735	0.00027494	0.00170368	sig_up	1.63904	1.77459e-07	7.97621e-07	sig_up
CELL ADHESION MOLECULES CAMS	JAM2	1.1319	0.00221024	0.00896186	sig_up	1.45928	1.57876e-11	1.59887e-10	sig_up
CELL ADHESION MOLECULES CAMS	ITGB2	2.24028	1.1764e-09	6.87813e-08	sig_up	2.22148	1.86281e-12	2.32839e-11	sig_up
CELL ADHESION MOLECULES CAMS	SDC3	1.01539	1.49817e-05	0.000166796	sig_up	1.33393	7.13206e-12	7.8461e-11	sig_up
CELL ADHESION MOLECULES CAMS	VCAM1	1.38196	0.00171246	0.00730995	sig_up	2.21891	1.13455e-11	1.19288e-10	sig_up
CELL ADHESION MOLECULES CAMS	CLDN1	1.4497	0.00947921	0.0285352	sig_up	1.35034	0.000333322	0.000817343	sig_up
CELL ADHESION MOLECULES CAMS	NFASC	1.0678	0.00935003	0.0282496	sig_up	1.63057	3.19841e-08	1.67864e-07	sig_up
CELL ADHESION MOLECULES CAMS	CTLA4	2.65928	4.79148e-07	1.03388e-05	sig_up	2.04318	1.72053e-08	9.45571e-08	sig_up
CELL ADHESION MOLECULES CAMS	ICOS	1.83439	0.00117598	0.00542938	sig_up	1.14285	0.00450836	0.00897467	sig_up
CELL ADHESION MOLECULES CAMS	JAM3	1.12628	0.00219982	0.00892784	sig_up	1.43305	1.38828e-09	9.42674e-09	sig_up
CELL ADHESION MOLECULES CAMS	ITGAM	1.69257	1.4778e-07	3.7832e-06	sig_up	1.97599	2.81892e-12	3.38538e-11	sig_up
CELL ADHESION MOLECULES CAMS	CD8B	1.90491	0.000235147	0.00150284	sig_up	0.939243	0.0116424	0.021175	insig_up
CELL ADHESION MOLECULES CAMS	NEGR1	1.52619	0.000129555	0.000938149	sig_up	2.06535	5.59957e-10	4.1219e-09	sig_up
CELL ADHESION MOLECULES CAMS	CD34	1.01817	0.000284953	0.00175315	sig_up	1.12027	2.2541e-05	6.83241e-05	sig_up
CELL ADHESION MOLECULES CAMS	CD28	1.4806	0.000535444	0.00290317	sig_up	1.13412	0.00408144	0.00819351	sig_up
CELL ADHESION MOLECULES CAMS	PDCD1	2.12405	7.95546e-05	0.000634651	sig_up	1.83654	1.08858e-06	4.21565e-06	sig_up
CELL ADHESION MOLECULES CAMS	SELL	2.42466	3.75621e-06	5.53957e-05	sig_up	0.859894	0.0140447	0.025102	insig_up
CELL ADHESION MOLECULES CAMS	HLA-DRB1	1.55642	4.41088e-05	0.000402567	sig_up	1.25263	2.45522e-06	8.96017e-06	sig_up
CELL ADHESION MOLECULES CAMS	HLA-DQA1	1.87274	0.000100039	0.000761855	sig_up	0.915899	0.0122634	0.0221983	insig_up
CELL ADHESION MOLECULES CAMS	SPN	1.29705	0.00182594	0.00769033	sig_up	1.20848	3.13782e-05	9.2657e-05	sig_up
CELL ADHESION MOLECULES CAMS	PDCD1LG2	1.70693	0.000112362	0.000836935	sig_up	1.95611	4.20523e-12	4.85516e-11	sig_up
CELL ADHESION MOLECULES CAMS	HLA-DRB5	2.21025	4.26213e-06	6.12617e-05	sig_up	1.64951	0.000125773	0.000334719	sig_up
CELL ADHESION MOLECULES CAMS	HLA-DOA	1.54659	2.53834e-05	0.000255455	sig_up	1.6702	4.56092e-10	3.42231e-09	sig_up
CELL ADHESION MOLECULES CAMS	HLA-DMA	1.43584	5.04886e-05	0.000446774	sig_up	1.50919	5.6612e-10	4.16243e-09	sig_up
CELL ADHESION MOLECULES CAMS	HLA-DRA	1.56642	2.78248e-06	4.39307e-05	sig_up	1.39168	1.63575e-07	7.41083e-07	sig_up
CELL ADHESION MOLECULES CAMS	HLA-E	1.12611	0.000567048	0.00303626	sig_up	1.34065	3.00066e-11	2.84905e-10	sig_up
CELL ADHESION MOLECULES CAMS	HLA-F	1.3659	0.000690953	0.00357713	sig_up	1.5552	2.40697e-09	1.56235e-08	sig_up
CELL ADHESION MOLECULES CAMS	HLA-A	1.12733	0.00270517	0.0105059	sig_up	1.04949	1.02499e-05	3.31695e-05	sig_up
CELL ADHESION MOLECULES CAMS	CLDN9	1.77094	0.0110737	0.0323025	sig_up	0.600621	0.199787	0.271996	insig_up
CELL ADHESION MOLECULES CAMS	HLA-DPB1	1.53606	1.6748e-06	2.8746e-05	sig_up	1.3371	1.85412e-08	1.01339e-07	sig_up
CELL ADHESION MOLECULES CAMS	HLA-DPA1	1.51072	7.10506e-06	9.22487e-05	sig_up	1.33795	5.82822e-08	2.8987e-07	sig_up
CELL ADHESION MOLECULES CAMS	HLA-DQA2	2.16526	6.71821e-05	0.000555763	sig_up	2.19061	8.05845e-06	2.67521e-05	sig_up
CELL ADHESION MOLECULES CAMS	HLA-DOB	1.62206	0.00813415	0.0252107	sig_up	1.19825	0.00177104	0.0037986	sig_up
CELL ADHESION MOLECULES CAMS	CLDN11	0.913633	0.0601639	0.122635	insig_up	1.32076	2.27034e-05	6.87945e-05	sig_up
CELL ADHESION MOLECULES CAMS	MAG	-0.0750891	0.930105	0.954965	insig_down	1.99384	0.0132553	0.0238279	sig_up
CELL ADHESION MOLECULES CAMS	NRXN2	0.637869	0.215454	0.332576	insig_up	1.20477	1.4704e-05	4.62979e-05	sig_up
CELL ADHESION MOLECULES CAMS	CLDN16	1.25067	0.049619	0.105371	insig_up	2.28176	1.48973e-05	4.686e-05	sig_up
CELL ADHESION MOLECULES CAMS	SDC4	0.829596	0.00137724	0.00616508	insig_up	1.30877	7.58944e-10	5.42464e-09	sig_up
CELL ADHESION MOLECULES CAMS	MPZ	0.299204	0.557699	0.677251	insig_up	2.0175	2.25325e-08	1.21376e-07	sig_up
CELL ADHESION MOLECULES CAMS	CADM3	0.662437	0.314792	0.445576	insig_up	2.30531	1.19541e-06	4.60214e-06	sig_up
CELL ADHESION MOLECULES CAMS	NLGN2	0.620751	0.0521852	0.109601	insig_up	1.08943	1.25066e-07	5.79262e-07	sig_up
CELL ADHESION MOLECULES CAMS	CDH2	0.942407	0.0507207	0.107221	insig_up	1.09234	0.00242635	0.00508022	sig_up
CELL ADHESION MOLECULES CAMS	HLA-DQB1	1.16451	0.0214995	0.0543485	insig_up	1.45787	0.000152315	0.000399536	sig_up
CELL ADHESION MOLECULES CAMS	CDH5	0.904553	0.0022685	0.00912079	insig_up	1.09933	7.0207e-05	0.000195438	sig_up
CELL ADHESION MOLECULES CAMS	CLDN5	0.291807	0.54389	0.665767	insig_up	1.84126	1.34305e-07	6.17088e-07	sig_up
CELL ADHESION MOLECULES CAMS	CNTN2	0.681189	0.342459	0.474871	insig_up	1.69807	0.000240146	0.00060447	sig_up
CELL ADHESION MOLECULES CAMS	NLGN3	0.93466	0.0189835	0.0491607	insig_up	1.32386	5.27364e-06	1.81577e-05	sig_up
CELL ADHESION MOLECULES CAMS	L1CAM	-0.164202	0.777203	0.849166	insig_down	1.41927	1.74881e-05	5.42548e-05	sig_up
CELL ADHESION MOLECULES CAMS	HLA-G	0.8402	0.0773192	0.150009	insig_up	1.62178	4.96785e-05	0.000141761	sig_up
CELL ADHESION MOLECULES CAMS	HLA-DMB	1.08863	0.0225842	0.0565842	insig_up	1.23687	8.42293e-05	0.000231053	sig_up
CYTOKINE CYTOKINE RECEPTOR INTERACTION	CCL18	4.04648	5.54821e-11	5.07885e-09	sig_up	3.72565	7.05138e-12	7.77084e-11	sig_up
CYTOKINE CYTOKINE RECEPTOR INTERACTION	CCL3	2.65046	7.73235e-09	3.26687e-07	sig_up	3.05854	4.66591e-13	6.50387e-12	sig_up
CYTOKINE CYTOKINE RECEPTOR INTERACTION	CX3CL1	1.6656	0.000267258	0.00166806	sig_up	1.67358	3.97502e-09	2.464e-08	sig_up
CYTOKINE CYTOKINE RECEPTOR INTERACTION	TNFRSF12A	1.69439	4.54693e-07	9.90479e-06	sig_up	0.985369	0.000557511	0.00131042	insig_up
CYTOKINE CYTOKINE RECEPTOR INTERACTION	FAS	1.22146	8.50721e-05	0.000666925	sig_up	1.20169	2.70504e-09	1.73801e-08	sig_up
CYTOKINE CYTOKINE RECEPTOR INTERACTION	IFNGR1	1.08821	2.68707e-12	3.77543e-10	sig_up	1.12357	4.69231e-22	4.20515e-20	sig_up
CYTOKINE CYTOKINE RECEPTOR INTERACTION	TNFRSF1B	1.80435	1.0852e-07	2.96084e-06	sig_up	1.69928	1.29449e-12	1.6584e-11	sig_up
CYTOKINE CYTOKINE RECEPTOR INTERACTION	TNFRSF9	1.27016	0.014322	0.039403	sig_up	1.57384	0.000341702	0.000836167	sig_up
CYTOKINE CYTOKINE RECEPTOR INTERACTION	RELT	1.27943	0.000203899	0.00134413	sig_up	1.55127	5.1968e-10	3.84764e-09	sig_up
CYTOKINE CYTOKINE RECEPTOR INTERACTION	IL4R	1.22142	6.44471e-06	8.47066e-05	sig_up	1.15688	1.21091e-10	1.01393e-09	sig_up
CYTOKINE CYTOKINE RECEPTOR INTERACTION	CXCL2	3.25003	3.28771e-07	7.6692e-06	sig_up	4.37398	1.10964e-19	6.14636e-18	sig_up
CYTOKINE CYTOKINE RECEPTOR INTERACTION	IL12RB2	1.96912	0.000199332	0.00131954	sig_up	2.02326	1.65534e-07	7.48269e-07	sig_up
CYTOKINE CYTOKINE RECEPTOR INTERACTION	IL12RB1	1.35375	0.00239979	0.00954071	sig_up	1.38947	9.03557e-07	3.5586e-06	sig_up
CYTOKINE CYTOKINE RECEPTOR INTERACTION	OSM	2.68293	3.13431e-06	4.80621e-05	sig_up	2.45823	4.75302e-09	2.91393e-08	sig_up
CYTOKINE CYTOKINE RECEPTOR INTERACTION	CSF2RB	1.21644	0.00352099	0.0128381	sig_up	1.18212	0.000105723	0.0002856	sig_up
CYTOKINE CYTOKINE RECEPTOR INTERACTION	CD40	1.11286	0.00460186	0.0158301	sig_up	1.67692	8.12343e-10	5.7653e-09	sig_up
CYTOKINE CYTOKINE RECEPTOR INTERACTION	BMP7	1.61172	0.00317598	0.0118567	sig_up	1.33941	0.000333782	0.000818366	sig_up
CYTOKINE CYTOKINE RECEPTOR INTERACTION	CD40LG	2.13638	0.000685147	0.00355316	sig_up	1.60752	4.75525e-05	0.000136185	sig_up
CYTOKINE CYTOKINE RECEPTOR INTERACTION	TNFSF13B	1.08564	0.00177584	0.00751332	sig_up	1.13673	4.72591e-06	1.64146e-05	sig_up
CYTOKINE CYTOKINE RECEPTOR INTERACTION	FLT1	1.07461	2.99186e-06	4.62692e-05	sig_up	0.776801	0.00113279	0.00252042	insig_up
CYTOKINE CYTOKINE RECEPTOR INTERACTION	CCL22	1.93612	0.000310521	0.0018828	sig_up	1.54369	4.78311e-05	0.0001369	sig_up
CYTOKINE CYTOKINE RECEPTOR INTERACTION	CCL17	2.62228	1.4573e-05	0.000163653	sig_up	2.75415	8.83327e-07	3.48615e-06	sig_up
CYTOKINE CYTOKINE RECEPTOR INTERACTION	TGFB1	1.39656	2.48801e-05	0.000250989	sig_up	1.28281	1.14152e-07	5.33523e-07	sig_up
CYTOKINE CYTOKINE RECEPTOR INTERACTION	MET	1.45131	0.000735202	0.00375473	sig_up	1.43438	2.52523e-07	1.10089e-06	sig_up
CYTOKINE CYTOKINE RECEPTOR INTERACTION	CCL24	2.91544	0.00020467	0.00134749	sig_up	2.76195	5.8951e-06	2.01079e-05	sig_up
CYTOKINE CYTOKINE RECEPTOR INTERACTION	TNFSF8	3.20457	1.05684e-14	3.14021e-12	sig_up	2.88936	4.56533e-19	2.14165e-17	sig_up
CYTOKINE CYTOKINE RECEPTOR INTERACTION	CSF3	3.70217	1.09513e-06	2.04631e-05	sig_up	7.50554	1.32288e-20	8.91258e-19	sig_up
CYTOKINE CYTOKINE RECEPTOR INTERACTION	IL10RA	1.71315	8.6038e-06	0.000107104	sig_up	1.95124	1.30593e-11	1.34406e-10	sig_up
CYTOKINE CYTOKINE RECEPTOR INTERACTION	IL23A	1.23993	0.00224927	0.00906278	sig_up	0.734625	0.0374812	0.0612247	insig_up
CYTOKINE CYTOKINE RECEPTOR INTERACTION	CCL20	1.97122	0.00122984	0.00563041	sig_up	2.83444	2.33313e-06	8.53922e-06	sig_up
CYTOKINE CYTOKINE RECEPTOR INTERACTION	IL1R2	2.34725	9.31728e-08	2.62637e-06	sig_up	2.9199	3.62015e-18	1.46651e-16	sig_up
CYTOKINE CYTOKINE RECEPTOR INTERACTION	IL18R1	1.78312	3.62789e-06	5.40753e-05	sig_up	1.82416	1.2949e-11	1.33488e-10	sig_up
CYTOKINE CYTOKINE RECEPTOR INTERACTION	IL18RAP	2.55495	1.68452e-05	0.000183155	sig_up	2.44185	3.82607e-14	6.78726e-13	sig_up
CYTOKINE CYTOKINE RECEPTOR INTERACTION	LEPR	1.08001	0.00190019	0.00793755	sig_up	2.50858	7.3526e-16	1.85268e-14	sig_up
CYTOKINE CYTOKINE RECEPTOR INTERACTION	CSF3R	1.72359	1.0325e-05	0.000123934	sig_up	2.06162	3.13386e-12	3.71662e-11	sig_up
CYTOKINE CYTOKINE RECEPTOR INTERACTION	TNFSF18	1.40812	0.00274053	0.0105956	sig_up	1.381	0.00128061	0.00282156	sig_up
CYTOKINE CYTOKINE RECEPTOR INTERACTION	CXCR4	3.77829	1.82295e-22	1.89545e-19	sig_up	3.36219	1.11699e-27	3.08134e-25	sig_up
CYTOKINE CYTOKINE RECEPTOR INTERACTION	FLT3	2.19912	3.5304e-05	0.000334595	sig_up	2.38215	5.66269e-09	3.41975e-08	sig_up
CYTOKINE CYTOKINE RECEPTOR INTERACTION	CNTFR	2.34613	6.09958e-06	8.1052e-05	sig_up	4.07443	9.86066e-25	1.71874e-22	sig_up
CYTOKINE CYTOKINE RECEPTOR INTERACTION	TNFSF9	1.28147	0.0173031	0.0456174	sig_up	1.81013	5.95896e-05	0.000167799	sig_up
CYTOKINE CYTOKINE RECEPTOR INTERACTION	BMP2	2.31653	7.80093e-08	2.25865e-06	sig_up	1.76927	1.73785e-06	6.52519e-06	sig_up
CYTOKINE CYTOKINE RECEPTOR INTERACTION	CCR7	2.78499	7.55692e-06	9.72488e-05	sig_up	1.5418	0.00128418	0.00282909	sig_up
CYTOKINE CYTOKINE RECEPTOR INTERACTION	KDR	1.13233	6.87533e-05	0.000565919	sig_up	0.93663	8.33746e-06	2.7534e-05	insig_up
CYTOKINE CYTOKINE RECEPTOR INTERACTION	LIF	1.53518	1.26973e-05	0.000146027	sig_up	2.4817	7.54974e-12	8.26253e-11	sig_up
CYTOKINE CYTOKINE RECEPTOR INTERACTION	CCL4	3.09908	1.32776e-12	2.11103e-10	sig_up	3.13554	4.59451e-20	2.745e-18	sig_up
CYTOKINE CYTOKINE RECEPTOR INTERACTION	IL2RA	1.8059	8.86132e-05	0.000689319	sig_up	1.9473	4.74629e-07	1.96974e-06	sig_up
CYTOKINE CYTOKINE RECEPTOR INTERACTION	IL15RA	1.2477	0.00023153	0.00148443	sig_up	1.55547	1.45943e-13	2.27276e-12	sig_up
CYTOKINE CYTOKINE RECEPTOR INTERACTION	PDGFRA	1.43578	9.84588e-05	0.000752346	sig_up	2.20956	7.49715e-19	3.40761e-17	sig_up
CYTOKINE CYTOKINE RECEPTOR INTERACTION	IL6	2.7355	6.28603e-05	0.000528452	sig_up	5.64984	1.20688e-19	6.62702e-18	sig_up
CYTOKINE CYTOKINE RECEPTOR INTERACTION	IL10	1.43816	0.00389077	0.0138356	sig_up	1.88389	7.87645e-05	0.000217349	sig_up
CYTOKINE CYTOKINE RECEPTOR INTERACTION	CD27	1.24197	0.0179447	0.0469535	sig_up	1.4946	0.000383097	0.000928611	sig_up
CYTOKINE CYTOKINE RECEPTOR INTERACTION	XCL1	2.46781	0.000269688	0.00167894	sig_up	1.63744	0.000153956	0.000403449	sig_up
CYTOKINE CYTOKINE RECEPTOR INTERACTION	XCL2	1.93157	0.00142713	0.00633834	sig_up	2.23249	2.18306e-07	9.62191e-07	sig_up
CYTOKINE CYTOKINE RECEPTOR INTERACTION	PDGFC	1.20011	0.00044204	0.00249983	sig_up	1.68371	2.34575e-14	4.3185e-13	sig_up
CYTOKINE CYTOKINE RECEPTOR INTERACTION	TNFRSF21	1.85112	2.23349e-09	1.16663e-07	sig_up	1.83115	2.24746e-10	1.78509e-09	sig_up
CYTOKINE CYTOKINE RECEPTOR INTERACTION	IL2RG	1.89712	0.000245049	0.00155135	sig_up	1.7642	1.96176e-07	8.72255e-07	sig_up
CYTOKINE CYTOKINE RECEPTOR INTERACTION	IL18	2.03757	1.45473e-07	3.73999e-06	sig_up	2.45815	2.0714e-19	1.06652e-17	sig_up
CYTOKINE CYTOKINE RECEPTOR INTERACTION	KIT	1.52783	0.000187483	0.00125624	sig_up	2.35011	4.53164e-17	1.42457e-15	sig_up
CYTOKINE CYTOKINE RECEPTOR INTERACTION	TNFRSF13C	1.7698	0.00961179	0.0288864	sig_up	0.42659	0.31371	0.403587	insig_up
CYTOKINE CYTOKINE RECEPTOR INTERACTION	CCR5	1.73879	7.24747e-05	0.000591181	sig_up	1.23513	3.55756e-05	0.000104225	sig_up
CYTOKINE CYTOKINE RECEPTOR INTERACTION	CCL5	2.04312	5.40048e-05	0.000472184	sig_up	1.6803	1.66149e-07	7.50313e-07	sig_up
CYTOKINE CYTOKINE RECEPTOR INTERACTION	CCL16	2.06538	0.00360333	0.0130646	sig_up	2.79535	3.92606e-08	2.0209e-07	sig_up
CYTOKINE CYTOKINE RECEPTOR INTERACTION	TGFBR2	1.56737	6.51149e-08	1.92216e-06	sig_up	1.87497	1.15025e-18	5.09406e-17	sig_up
CYTOKINE CYTOKINE RECEPTOR INTERACTION	CXCL3	1.5434	0.0126777	0.0358342	sig_up	2.96372	2.1602e-08	1.16662e-07	sig_up
CYTOKINE CYTOKINE RECEPTOR INTERACTION	CCR1	1.70743	2.78094e-06	4.39307e-05	sig_up	1.912	1.42797e-09	9.66171e-09	sig_up
CYTOKINE CYTOKINE RECEPTOR INTERACTION	CCL23	1.90121	0.0030839	0.0115913	sig_up	1.53725	0.00118801	0.0026331	sig_up
CYTOKINE CYTOKINE RECEPTOR INTERACTION	IL7R	3.10937	2.39488e-08	8.34819e-07	sig_up	2.78949	1.56286e-13	2.41601e-12	sig_up
CYTOKINE CYTOKINE RECEPTOR INTERACTION	CCL11	1.51402	0.00519162	0.0174547	sig_up	0.787577	0.0761077	0.115916	insig_up
CYTOKINE CYTOKINE RECEPTOR INTERACTION	CXCR6	2.41883	5.41397e-07	1.13838e-05	sig_up	2.08316	2.10648e-11	2.07255e-10	sig_up
CYTOKINE CYTOKINE RECEPTOR INTERACTION	CCL19	2.31918	0.00112457	0.0052452	sig_up	0.925454	0.0521898	0.082602	insig_up
CYTOKINE CYTOKINE RECEPTOR INTERACTION	XCR1	1.773	0.00317726	0.0118567	sig_up	1.70311	8.25647e-05	0.000226913	sig_up
CYTOKINE CYTOKINE RECEPTOR INTERACTION	CCR8	1.30722	0.00733402	0.0231071	sig_up	0.702305	0.0599277	0.0935167	insig_up
CYTOKINE CYTOKINE RECEPTOR INTERACTION	CSF1R	1.45483	4.22923e-06	6.08855e-05	sig_up	1.93345	2.78348e-15	6.14923e-14	sig_up
CYTOKINE CYTOKINE RECEPTOR INTERACTION	CCR4	2.25445	6.11321e-05	0.000517766	sig_up	1.84903	1.99072e-06	7.39427e-06	sig_up
CYTOKINE CYTOKINE RECEPTOR INTERACTION	CSF1	1.05237	0.000423935	0.00242086	sig_up	1.73359	1.8709e-14	3.50199e-13	sig_up
CYTOKINE CYTOKINE RECEPTOR INTERACTION	TNFRSF4	1.61957	4.95696e-05	0.000441065	sig_up	1.05191	0.000933046	0.00210784	sig_up
CYTOKINE CYTOKINE RECEPTOR INTERACTION	CCL4L2	3.13858	0.00110163	0.0051528	sig_up	3.70277	1.32784e-13	2.09531e-12	sig_up
CYTOKINE CYTOKINE RECEPTOR INTERACTION	TNFRSF25	1.58272	6.7562e-06	8.81614e-05	sig_up	1.33618	1.89074e-06	7.05046e-06	sig_up
CYTOKINE CYTOKINE RECEPTOR INTERACTION	TNFRSF13B	2.2978	0.00655048	0.0211109	sig_up	0.666988	0.31703	0.407323	insig_up
CYTOKINE CYTOKINE RECEPTOR INTERACTION	PLEKHO2	1.37788	6.85372e-08	2.01009e-06	sig_up	1.52656	5.76241e-13	7.89141e-12	sig_up
CYTOKINE CYTOKINE RECEPTOR INTERACTION	HGF	0.893651	0.0310144	0.072759	insig_up	1.13032	1.80885e-05	5.58846e-05	sig_up
CYTOKINE CYTOKINE RECEPTOR INTERACTION	TNFRSF17	0.145869	0.851642	0.900952	insig_up	1.76682	0.00705932	0.0134308	sig_up
CYTOKINE CYTOKINE RECEPTOR INTERACTION	NGFR	0.9065	0.113787	0.202872	insig_up	1.01317	0.00421402	0.00843204	sig_up
CYTOKINE CYTOKINE RECEPTOR INTERACTION	CXCL12	0.22402	0.580402	0.695937	insig_up	1.33333	0.000152924	0.000400967	sig_up
CYTOKINE CYTOKINE RECEPTOR INTERACTION	CCL8	-0.055299	0.933484	0.956817	insig_down	1.5299	0.00586039	0.0113707	sig_up
CYTOKINE CYTOKINE RECEPTOR INTERACTION	IL2	-0.526003	0.578624	0.694494	insig_down	2.12577	0.000203968	0.000521279	sig_up
CYTOKINE CYTOKINE RECEPTOR INTERACTION	IFNG	0.924158	0.111255	0.199278	insig_up	2.09873	0.000233984	0.000590915	sig_up
CYTOKINE CYTOKINE RECEPTOR INTERACTION	CCR6	0.896228	0.187504	0.299322	insig_up	1.57284	0.00221894	0.00467639	sig_up
CYTOKINE CYTOKINE RECEPTOR INTERACTION	IL12B	1.40578	0.0437665	0.0953562	insig_up	1.72713	0.0111248	0.0203328	sig_up
CYTOKINE CYTOKINE RECEPTOR INTERACTION	PDGFRB	0.68519	0.0329088	0.0762655	insig_up	1.14731	1.03813e-06	4.04085e-06	sig_up
CYTOKINE CYTOKINE RECEPTOR INTERACTION	IL1A	0.722796	0.430394	0.563445	insig_up	2.61985	0.00292042	0.00603165	sig_up
CYTOKINE CYTOKINE RECEPTOR INTERACTION	TNFSF11	1.58718	0.0668992	0.133394	insig_up	1.79766	0.00582286	0.0113079	sig_up
CYTOKINE CYTOKINE RECEPTOR INTERACTION	CXCL6	0.925266	0.243733	0.367007	insig_up	2.41765	1.07188e-06	4.15603e-06	sig_up
CYTOKINE CYTOKINE RECEPTOR INTERACTION	IL1B	0.548472	0.269311	0.396529	insig_up	1.61591	7.57173e-05	0.000209671	sig_up
CYTOKINE CYTOKINE RECEPTOR INTERACTION	IL6ST	0.73635	0.000485626	0.00269091	insig_up	1.12907	4.11641e-13	5.8277e-12	sig_up
CYTOKINE CYTOKINE RECEPTOR INTERACTION	ACVRL1	0.825467	0.00213018	0.00869778	insig_up	1.08037	9.62336e-07	3.77289e-06	sig_up
CYTOKINE CYTOKINE RECEPTOR INTERACTION	OSMR	0.858642	0.00056684	0.00303605	insig_up	1.03013	6.45338e-09	3.8423e-08	sig_up
CYTOKINE CYTOKINE RECEPTOR INTERACTION	TSLP	0.584611	0.217208	0.334913	insig_up	1.76968	5.65149e-08	2.81744e-07	sig_up
CYTOKINE CYTOKINE RECEPTOR INTERACTION	CTF1	0.974241	0.0549663	0.114153	insig_up	1.86359	4.72764e-10	3.5279e-09	sig_up
CYTOKINE CYTOKINE RECEPTOR INTERACTION	CCL28	0.745622	0.0856333	0.162486	insig_up	1.49224	9.90992e-06	3.21734e-05	sig_up
CYTOKINE CYTOKINE RECEPTOR INTERACTION	CXCL5	1.01214	0.164299	0.269959	insig_up	2.15541	0.000734976	0.00169197	sig_up
CYTOKINE CYTOKINE RECEPTOR INTERACTION	CXCL1	0.618164	0.340314	0.472513	insig_up	2.65663	1.04096e-06	4.05022e-06	sig_up
CYTOKINE CYTOKINE RECEPTOR INTERACTION	IL15	0.911089	0.0207287	0.0527828	insig_up	1.40982	4.47474e-09	2.7522e-08	sig_up
CYTOKINE CYTOKINE RECEPTOR INTERACTION	IL22RA2	0.95214	0.446535	0.578516	insig_up	2.59263	0.00342856	0.00698543	sig_up
CYTOKINE CYTOKINE RECEPTOR INTERACTION	IL12A	0.577101	0.290732	0.419681	insig_up	1.5818	4.61262e-05	0.000132319	sig_up
CYTOKINE CYTOKINE RECEPTOR INTERACTION	IL13	1.21208	0.404073	0.538794	insig_up	2.54615	0.00728411	0.0138211	sig_up
CYTOKINE CYTOKINE RECEPTOR INTERACTION	IL20RB	0.138154	0.72859	0.813961	insig_up	1.194	0.000214013	0.00054468	sig_up
CYTOKINE CYTOKINE RECEPTOR INTERACTION	LEP	0.6005	0.703975	0.794542	insig_up	5.53117	8.60311e-06	2.83031e-05	sig_up
CYTOKINE CYTOKINE RECEPTOR INTERACTION	CCL13	0.595142	0.338618	0.470569	insig_up	1.41526	0.0029222	0.00603401	sig_up
CYTOKINE CYTOKINE RECEPTOR INTERACTION	CCR10	1.01269	0.0413059	0.09109	insig_up	1.3764	1.03822e-07	4.91533e-07	sig_up
CYTOKINE CYTOKINE RECEPTOR INTERACTION	IFNE	1.64185	0.0416077	0.0916776	insig_up	2.40542	5.24791e-05	0.000149149	sig_up
CYTOKINE CYTOKINE RECEPTOR INTERACTION	EPOR	0.721923	0.00289725	0.011046	insig_up	1.12232	1.56395e-07	7.11359e-07	sig_up
CYTOKINE CYTOKINE RECEPTOR INTERACTION	CCL3L1	1.57505	0.0318495	0.0743237	insig_up	2.80598	3.23094e-10	2.5005e-09	sig_up
CYTOKINE CYTOKINE RECEPTOR INTERACTION	CCL14	1.17726	0.0509481	0.107623	insig_up	1.89643	8.50955e-08	4.11381e-07	sig_up
CYTOKINE CYTOKINE RECEPTOR INTERACTION	CCL3L3	1.63943	0.0590785	0.120912	insig_up	2.6532	2.79496e-06	1.01338e-05	sig_up
CYTOKINE CYTOKINE RECEPTOR INTERACTION	GH1	-0.153286	0.963086		insig_down	2.03311	0.00441794	0.00880668	sig_up
GRAFT VERSUS HOST DISEASE	FAS	1.22146	8.50721e-05	0.000666925	sig_up	1.20169	2.70504e-09	1.73801e-08	sig_up
GRAFT VERSUS HOST DISEASE	GZMB	2.09766	6.2739e-06	8.28822e-05	sig_up	1.61329	5.5866e-05	0.000158111	sig_up
GRAFT VERSUS HOST DISEASE	CD86	1.67189	1.58895e-05	0.000174332	sig_up	1.73338	1.66433e-09	1.11066e-08	sig_up
GRAFT VERSUS HOST DISEASE	CD80	1.41796	0.00419661	0.014704	sig_up	1.33958	0.000396463	0.000958687	sig_up
GRAFT VERSUS HOST DISEASE	KLRD1	2.30678	1.19433e-06	2.20189e-05	sig_up	2.68204	1.15957e-21	9.29564e-20	sig_up
GRAFT VERSUS HOST DISEASE	KLRC1	1.65859	0.0018472	0.00775373	sig_up	2.30991	5.74385e-10	4.21504e-09	sig_up
GRAFT VERSUS HOST DISEASE	IL6	2.7355	6.28603e-05	0.000528452	sig_up	5.64984	1.20688e-19	6.62702e-18	sig_up
GRAFT VERSUS HOST DISEASE	CD28	1.4806	0.000535444	0.00290317	sig_up	1.13412	0.00408144	0.00819351	sig_up
GRAFT VERSUS HOST DISEASE	PRF1	2.01692	7.23755e-05	0.000590853	sig_up	1.77388	5.01766e-09	3.06332e-08	sig_up
GRAFT VERSUS HOST DISEASE	HLA-DRB1	1.55642	4.41088e-05	0.000402567	sig_up	1.25263	2.45522e-06	8.96017e-06	sig_up
GRAFT VERSUS HOST DISEASE	HLA-DQA1	1.87274	0.000100039	0.000761855	sig_up	0.915899	0.0122634	0.0221983	insig_up
GRAFT VERSUS HOST DISEASE	HLA-DRB5	2.21025	4.26213e-06	6.12617e-05	sig_up	1.64951	0.000125773	0.000334719	sig_up
GRAFT VERSUS HOST DISEASE	HLA-DOA	1.54659	2.53834e-05	0.000255455	sig_up	1.6702	4.56092e-10	3.42231e-09	sig_up
GRAFT VERSUS HOST DISEASE	HLA-DMA	1.43584	5.04886e-05	0.000446774	sig_up	1.50919	5.6612e-10	4.16243e-09	sig_up
GRAFT VERSUS HOST DISEASE	HLA-DRA	1.56642	2.78248e-06	4.39307e-05	sig_up	1.39168	1.63575e-07	7.41083e-07	sig_up
GRAFT VERSUS HOST DISEASE	HLA-E	1.12611	0.000567048	0.00303626	sig_up	1.34065	3.00066e-11	2.84905e-10	sig_up
GRAFT VERSUS HOST DISEASE	HLA-F	1.3659	0.000690953	0.00357713	sig_up	1.5552	2.40697e-09	1.56235e-08	sig_up
GRAFT VERSUS HOST DISEASE	HLA-A	1.12733	0.00270517	0.0105059	sig_up	1.04949	1.02499e-05	3.31695e-05	sig_up
GRAFT VERSUS HOST DISEASE	HLA-DPB1	1.53606	1.6748e-06	2.8746e-05	sig_up	1.3371	1.85412e-08	1.01339e-07	sig_up
GRAFT VERSUS HOST DISEASE	HLA-DPA1	1.51072	7.10506e-06	9.22487e-05	sig_up	1.33795	5.82822e-08	2.8987e-07	sig_up
GRAFT VERSUS HOST DISEASE	HLA-DQA2	2.16526	6.71821e-05	0.000555763	sig_up	2.19061	8.05845e-06	2.67521e-05	sig_up
GRAFT VERSUS HOST DISEASE	HLA-DOB	1.62206	0.00813415	0.0252107	sig_up	1.19825	0.00177104	0.0037986	sig_up
GRAFT VERSUS HOST DISEASE	IL2	-0.526003	0.578624	0.694494	insig_down	2.12577	0.000203968	0.000521279	sig_up
GRAFT VERSUS HOST DISEASE	IFNG	0.924158	0.111255	0.199278	insig_up	2.09873	0.000233984	0.000590915	sig_up
GRAFT VERSUS HOST DISEASE	IL1A	0.722796	0.430394	0.563445	insig_up	2.61985	0.00292042	0.00603165	sig_up
GRAFT VERSUS HOST DISEASE	IL1B	0.548472	0.269311	0.396529	insig_up	1.61591	7.57173e-05	0.000209671	sig_up
GRAFT VERSUS HOST DISEASE	HLA-DQB1	1.16451	0.0214995	0.0543485	insig_up	1.45787	0.000152315	0.000399536	sig_up
GRAFT VERSUS HOST DISEASE	HLA-G	0.8402	0.0773192	0.150009	insig_up	1.62178	4.96785e-05	0.000141761	sig_up
GRAFT VERSUS HOST DISEASE	HLA-DMB	1.08863	0.0225842	0.0565842	insig_up	1.23687	8.42293e-05	0.000231053	sig_up
HEMATOPOIETIC CELL LINEAGE	ITGA3	1.33631	0.00037578	0.00219162	sig_up	1.38266	2.44128e-07	1.06748e-06	sig_up
HEMATOPOIETIC CELL LINEAGE	CD4	1.9281	3.67841e-08	1.19482e-06	sig_up	1.85671	3.26329e-10	2.51824e-09	sig_up
HEMATOPOIETIC CELL LINEAGE	CD22	2.10867	2.72539e-05	0.000270672	sig_up	2.55224	1.59496e-10	1.30334e-09	sig_up
HEMATOPOIETIC CELL LINEAGE	TFRC	1.01221	4.69649e-07	1.0158e-05	sig_up	0.688755	2.85578e-05	8.49359e-05	insig_up
HEMATOPOIETIC CELL LINEAGE	IL4R	1.22142	6.44471e-06	8.47066e-05	sig_up	1.15688	1.21091e-10	1.01393e-09	sig_up
HEMATOPOIETIC CELL LINEAGE	THPO	1.31608	0.00365793	0.013223	sig_up	0.477769	0.30187	0.390364	insig_up
HEMATOPOIETIC CELL LINEAGE	CD37	2.20744	7.38787e-07	1.47148e-05	sig_up	2.54141	1.8442e-11	1.84313e-10	sig_up
HEMATOPOIETIC CELL LINEAGE	CD33	1.36036	6.73356e-05	0.000556778	sig_up	1.91698	8.99392e-13	1.19077e-11	sig_up
HEMATOPOIETIC CELL LINEAGE	CSF3	3.70217	1.09513e-06	2.04631e-05	sig_up	7.50554	1.32288e-20	8.91258e-19	sig_up
HEMATOPOIETIC CELL LINEAGE	CD5	1.71598	0.000656521	0.00343815	sig_up	1.06515	0.00415606	0.00832921	sig_up
HEMATOPOIETIC CELL LINEAGE	ITGA4	1.30952	0.000952551	0.00460032	sig_up	1.37712	4.82057e-07	1.99621e-06	sig_up
HEMATOPOIETIC CELL LINEAGE	IL1R2	2.34725	9.31728e-08	2.62637e-06	sig_up	2.9199	3.62015e-18	1.46651e-16	sig_up
HEMATOPOIETIC CELL LINEAGE	CD2	1.67957	0.00108947	0.00510513	sig_up	1.13545	0.000266171	0.00066478	sig_up
HEMATOPOIETIC CELL LINEAGE	CSF3R	1.72359	1.0325e-05	0.000123934	sig_up	2.06162	3.13386e-12	3.71662e-11	sig_up
HEMATOPOIETIC CELL LINEAGE	FLT3	2.19912	3.5304e-05	0.000334595	sig_up	2.38215	5.66269e-09	3.41975e-08	sig_up
HEMATOPOIETIC CELL LINEAGE	IL2RA	1.8059	8.86132e-05	0.000689319	sig_up	1.9473	4.74629e-07	1.96974e-06	sig_up
HEMATOPOIETIC CELL LINEAGE	IL6	2.7355	6.28603e-05	0.000528452	sig_up	5.64984	1.20688e-19	6.62702e-18	sig_up
HEMATOPOIETIC CELL LINEAGE	FCGR1A	1.34515	0.00132132	0.00596039	sig_up	0.853971	0.0128661	0.0231898	insig_up
HEMATOPOIETIC CELL LINEAGE	CD8A	1.73735	0.00027494	0.00170368	sig_up	1.63904	1.77459e-07	7.97621e-07	sig_up
HEMATOPOIETIC CELL LINEAGE	KIT	1.52783	0.000187483	0.00125624	sig_up	2.35011	4.53164e-17	1.42457e-15	sig_up
HEMATOPOIETIC CELL LINEAGE	CD1D	1.34299	0.00359489	0.0130448	sig_up	1.1826	1.58115e-05	4.9506e-05	sig_up
HEMATOPOIETIC CELL LINEAGE	CD1C	1.42439	0.00865606	0.0265377	sig_up	1.54462	2.76946e-05	8.26401e-05	sig_up
HEMATOPOIETIC CELL LINEAGE	CD1B	2.39298	0.00246349	0.00974056	sig_up	2.18298	2.65798e-05	7.94884e-05	sig_up
HEMATOPOIETIC CELL LINEAGE	CD1E	1.84343	0.0023184	0.00927001	sig_up	1.92315	1.21022e-06	4.65255e-06	sig_up
HEMATOPOIETIC CELL LINEAGE	CD3G	1.65156	0.000919916	0.00447787	sig_up	1.52624	8.92144e-06	2.92895e-05	sig_up
HEMATOPOIETIC CELL LINEAGE	ITGA5	1.50094	9.42909e-07	1.82588e-05	sig_up	1.56978	2.41247e-11	2.33969e-10	sig_up
HEMATOPOIETIC CELL LINEAGE	ITGA2	1.2715	7.72903e-06	9.87931e-05	sig_up	1.16388	4.10232e-06	1.4428e-05	sig_up
HEMATOPOIETIC CELL LINEAGE	CD3D	1.80422	0.00030748	0.00186828	sig_up	1.36088	6.89645e-05	0.000192148	sig_up
HEMATOPOIETIC CELL LINEAGE	IL7R	3.10937	2.39488e-08	8.34819e-07	sig_up	2.78949	1.56286e-13	2.41601e-12	sig_up
HEMATOPOIETIC CELL LINEAGE	ITGAM	1.69257	1.4778e-07	3.7832e-06	sig_up	1.97599	2.81892e-12	3.38538e-11	sig_up
HEMATOPOIETIC CELL LINEAGE	CD14	1.33174	6.3193e-05	0.000529774	sig_up	1.32316	6.17477e-07	2.50298e-06	sig_up
HEMATOPOIETIC CELL LINEAGE	CD8B	1.90491	0.000235147	0.00150284	sig_up	0.939243	0.0116424	0.021175	insig_up
HEMATOPOIETIC CELL LINEAGE	CD7	1.44403	0.00301703	0.0113971	sig_up	1.33664	8.878e-05	0.00024301	sig_up
HEMATOPOIETIC CELL LINEAGE	CD34	1.01817	0.000284953	0.00175315	sig_up	1.12027	2.2541e-05	6.83241e-05	sig_up
HEMATOPOIETIC CELL LINEAGE	CD19	2.1245	0.0148264	0.0405445	sig_up	0.606781	0.315188	0.405327	insig_up
HEMATOPOIETIC CELL LINEAGE	CSF1R	1.45483	4.22923e-06	6.08855e-05	sig_up	1.93345	2.78348e-15	6.14923e-14	sig_up
HEMATOPOIETIC CELL LINEAGE	CSF1	1.05237	0.000423935	0.00242086	sig_up	1.73359	1.8709e-14	3.50199e-13	sig_up
HEMATOPOIETIC CELL LINEAGE	HLA-DRB1	1.55642	4.41088e-05	0.000402567	sig_up	1.25263	2.45522e-06	8.96017e-06	sig_up
HEMATOPOIETIC CELL LINEAGE	CD55	1.67499	5.68252e-08	1.72234e-06	sig_up	1.38082	1.09344e-06	4.23358e-06	sig_up
HEMATOPOIETIC CELL LINEAGE	HLA-DRB5	2.21025	4.26213e-06	6.12617e-05	sig_up	1.64951	0.000125773	0.000334719	sig_up
HEMATOPOIETIC CELL LINEAGE	CD3E	1.85023	0.000196976	0.0013092	sig_up	1.78536	2.90328e-08	1.53805e-07	sig_up
HEMATOPOIETIC CELL LINEAGE	CR1	2.02385	3.78023e-05	0.000353534	sig_up	2.15863	1.71548e-09	1.14039e-08	sig_up
HEMATOPOIETIC CELL LINEAGE	HLA-DRA	1.56642	2.78248e-06	4.39307e-05	sig_up	1.39168	1.63575e-07	7.41083e-07	sig_up
HEMATOPOIETIC CELL LINEAGE	FCER2	1.56643	0.0988972	0.18224	insig_up	1.76179	0.00679102	0.0129645	sig_up
HEMATOPOIETIC CELL LINEAGE	IL1A	0.722796	0.430394	0.563445	insig_up	2.61985	0.00292042	0.00603165	sig_up
HEMATOPOIETIC CELL LINEAGE	IL1B	0.548472	0.269311	0.396529	insig_up	1.61591	7.57173e-05	0.000209671	sig_up
HEMATOPOIETIC CELL LINEAGE	CD36	0.436227	0.295251	0.424818	insig_up	2.6058	5.66896e-09	3.42246e-08	sig_up
HEMATOPOIETIC CELL LINEAGE	EPOR	0.721923	0.00289725	0.011046	insig_up	1.12232	1.56395e-07	7.11359e-07	sig_up
HEMATOPOIETIC CELL LINEAGE	ITGB3	0.448881	0.309704	0.439954	insig_up	1.16789	3.41935e-05	0.000100439	sig_up
INTESTINAL IMMUNE NETWORK FOR IGA PRODUCTION	CD40	1.11286	0.00460186	0.0158301	sig_up	1.67692	8.12343e-10	5.7653e-09	sig_up
INTESTINAL IMMUNE NETWORK FOR IGA PRODUCTION	CD40LG	2.13638	0.000685147	0.00355316	sig_up	1.60752	4.75525e-05	0.000136185	sig_up
INTESTINAL IMMUNE NETWORK FOR IGA PRODUCTION	TNFSF13B	1.08564	0.00177584	0.00751332	sig_up	1.13673	4.72591e-06	1.64146e-05	sig_up
INTESTINAL IMMUNE NETWORK FOR IGA PRODUCTION	TGFB1	1.39656	2.48801e-05	0.000250989	sig_up	1.28281	1.14152e-07	5.33523e-07	sig_up
INTESTINAL IMMUNE NETWORK FOR IGA PRODUCTION	AICDA	2.73121	0.0152666	0.041473	sig_up	2.64973	0.00216647	0.00457698	sig_up
INTESTINAL IMMUNE NETWORK FOR IGA PRODUCTION	CD86	1.67189	1.58895e-05	0.000174332	sig_up	1.73338	1.66433e-09	1.11066e-08	sig_up
INTESTINAL IMMUNE NETWORK FOR IGA PRODUCTION	ITGA4	1.30952	0.000952551	0.00460032	sig_up	1.37712	4.82057e-07	1.99621e-06	sig_up
INTESTINAL IMMUNE NETWORK FOR IGA PRODUCTION	CD80	1.41796	0.00419661	0.014704	sig_up	1.33958	0.000396463	0.000958687	sig_up
INTESTINAL IMMUNE NETWORK FOR IGA PRODUCTION	CXCR4	3.77829	1.82295e-22	1.89545e-19	sig_up	3.36219	1.11699e-27	3.08134e-25	sig_up
INTESTINAL IMMUNE NETWORK FOR IGA PRODUCTION	IL15RA	1.2477	0.00023153	0.00148443	sig_up	1.55547	1.45943e-13	2.27276e-12	sig_up
INTESTINAL IMMUNE NETWORK FOR IGA PRODUCTION	IL6	2.7355	6.28603e-05	0.000528452	sig_up	5.64984	1.20688e-19	6.62702e-18	sig_up
INTESTINAL IMMUNE NETWORK FOR IGA PRODUCTION	IL10	1.43816	0.00389077	0.0138356	sig_up	1.88389	7.87645e-05	0.000217349	sig_up
INTESTINAL IMMUNE NETWORK FOR IGA PRODUCTION	ITGB7	1.23223	0.00782699	0.0244046	sig_up	1.13896	0.000568902	0.00133522	sig_up
INTESTINAL IMMUNE NETWORK FOR IGA PRODUCTION	TNFRSF13C	1.7698	0.00961179	0.0288864	sig_up	0.42659	0.31371	0.403587	insig_up
INTESTINAL IMMUNE NETWORK FOR IGA PRODUCTION	ICOS	1.83439	0.00117598	0.00542938	sig_up	1.14285	0.00450836	0.00897467	sig_up
INTESTINAL IMMUNE NETWORK FOR IGA PRODUCTION	CD28	1.4806	0.000535444	0.00290317	sig_up	1.13412	0.00408144	0.00819351	sig_up
INTESTINAL IMMUNE NETWORK FOR IGA PRODUCTION	HLA-DRB1	1.55642	4.41088e-05	0.000402567	sig_up	1.25263	2.45522e-06	8.96017e-06	sig_up
INTESTINAL IMMUNE NETWORK FOR IGA PRODUCTION	HLA-DQA1	1.87274	0.000100039	0.000761855	sig_up	0.915899	0.0122634	0.0221983	insig_up
INTESTINAL IMMUNE NETWORK FOR IGA PRODUCTION	HLA-DRB5	2.21025	4.26213e-06	6.12617e-05	sig_up	1.64951	0.000125773	0.000334719	sig_up
INTESTINAL IMMUNE NETWORK FOR IGA PRODUCTION	HLA-DOA	1.54659	2.53834e-05	0.000255455	sig_up	1.6702	4.56092e-10	3.42231e-09	sig_up
INTESTINAL IMMUNE NETWORK FOR IGA PRODUCTION	HLA-DMA	1.43584	5.04886e-05	0.000446774	sig_up	1.50919	5.6612e-10	4.16243e-09	sig_up
INTESTINAL IMMUNE NETWORK FOR IGA PRODUCTION	HLA-DRA	1.56642	2.78248e-06	4.39307e-05	sig_up	1.39168	1.63575e-07	7.41083e-07	sig_up
INTESTINAL IMMUNE NETWORK FOR IGA PRODUCTION	HLA-DPB1	1.53606	1.6748e-06	2.8746e-05	sig_up	1.3371	1.85412e-08	1.01339e-07	sig_up
INTESTINAL IMMUNE NETWORK FOR IGA PRODUCTION	HLA-DPA1	1.51072	7.10506e-06	9.22487e-05	sig_up	1.33795	5.82822e-08	2.8987e-07	sig_up
INTESTINAL IMMUNE NETWORK FOR IGA PRODUCTION	HLA-DQA2	2.16526	6.71821e-05	0.000555763	sig_up	2.19061	8.05845e-06	2.67521e-05	sig_up
INTESTINAL IMMUNE NETWORK FOR IGA PRODUCTION	TNFRSF13B	2.2978	0.00655048	0.0211109	sig_up	0.666988	0.31703	0.407323	insig_up
INTESTINAL IMMUNE NETWORK FOR IGA PRODUCTION	HLA-DOB	1.62206	0.00813415	0.0252107	sig_up	1.19825	0.00177104	0.0037986	sig_up
INTESTINAL IMMUNE NETWORK FOR IGA PRODUCTION	TNFRSF17	0.145869	0.851642	0.900952	insig_up	1.76682	0.00705932	0.0134308	sig_up
INTESTINAL IMMUNE NETWORK FOR IGA PRODUCTION	CXCL12	0.22402	0.580402	0.695937	insig_up	1.33333	0.000152924	0.000400967	sig_up
INTESTINAL IMMUNE NETWORK FOR IGA PRODUCTION	IL2	-0.526003	0.578624	0.694494	insig_down	2.12577	0.000203968	0.000521279	sig_up
INTESTINAL IMMUNE NETWORK FOR IGA PRODUCTION	CCL28	0.745622	0.0856333	0.162486	insig_up	1.49224	9.90992e-06	3.21734e-05	sig_up
INTESTINAL IMMUNE NETWORK FOR IGA PRODUCTION	PIGR	0.269601	0.746246	0.826705	insig_up	1.98371	0.00218415	0.0046092	sig_up
INTESTINAL IMMUNE NETWORK FOR IGA PRODUCTION	IL15	0.911089	0.0207287	0.0527828	insig_up	1.40982	4.47474e-09	2.7522e-08	sig_up
INTESTINAL IMMUNE NETWORK FOR IGA PRODUCTION	HLA-DQB1	1.16451	0.0214995	0.0543485	insig_up	1.45787	0.000152315	0.000399536	sig_up
INTESTINAL IMMUNE NETWORK FOR IGA PRODUCTION	CCR10	1.01269	0.0413059	0.09109	insig_up	1.3764	1.03822e-07	4.91533e-07	sig_up
INTESTINAL IMMUNE NETWORK FOR IGA PRODUCTION	HLA-DMB	1.08863	0.0225842	0.0565842	insig_up	1.23687	8.42293e-05	0.000231053	sig_up
LEISHMANIA INFECTION	IFNGR1	1.08821	2.68707e-12	3.77543e-10	sig_up	1.12357	4.69231e-22	4.20515e-20	sig_up
LEISHMANIA INFECTION	CYBA	1.77658	6.60245e-07	1.33411e-05	sig_up	1.96223	9.03187e-14	1.48568e-12	sig_up
LEISHMANIA INFECTION	PTGS2	2.60746	9.2485e-08	2.61104e-06	sig_up	1.0358	0.0207366	0.0357475	sig_up
LEISHMANIA INFECTION	NCF4	1.58403	4.64563e-05	0.00042059	sig_up	1.84992	2.22884e-11	2.18277e-10	sig_up
LEISHMANIA INFECTION	NFKBIA	1.15125	1.88238e-22	1.89545e-19	sig_up	1.45892	7.10105e-28	2.07558e-25	sig_up
LEISHMANIA INFECTION	TGFB1	1.39656	2.48801e-05	0.000250989	sig_up	1.28281	1.14152e-07	5.33523e-07	sig_up
LEISHMANIA INFECTION	ITGA4	1.30952	0.000952551	0.00460032	sig_up	1.37712	4.82057e-07	1.99621e-06	sig_up
LEISHMANIA INFECTION	NCF2	1.88561	5.021e-07	1.07464e-05	sig_up	1.88194	7.94412e-11	6.92659e-10	sig_up
LEISHMANIA INFECTION	C3	1.53553	0.00203115	0.00836885	sig_up	1.17071	0.000585109	0.00137038	sig_up
LEISHMANIA INFECTION	IL10	1.43816	0.00389077	0.0138356	sig_up	1.88389	7.87645e-05	0.000217349	sig_up
LEISHMANIA INFECTION	TLR4	1.27549	6.9361e-05	0.000570144	sig_up	1.58453	1.22695e-10	1.02646e-09	sig_up
LEISHMANIA INFECTION	TLR2	2.10303	2.28376e-08	8.02192e-07	sig_up	2.33274	1.46386e-18	6.40828e-17	sig_up
LEISHMANIA INFECTION	FCGR2A	1.68154	2.54606e-08	8.75661e-07	sig_up	1.54137	2.89523e-09	1.85082e-08	sig_up
LEISHMANIA INFECTION	FCGR1A	1.34515	0.00132132	0.00596039	sig_up	0.853971	0.0128661	0.0231898	insig_up
LEISHMANIA INFECTION	NCF1	2.21155	6.70627e-06	8.76356e-05	sig_up	1.40376	5.00193e-05	0.000142619	sig_up
LEISHMANIA INFECTION	ITGB2	2.24028	1.1764e-09	6.87813e-08	sig_up	2.22148	1.86281e-12	2.32839e-11	sig_up
LEISHMANIA INFECTION	PRKCB	1.71936	0.000214437	0.0014001	sig_up	2.36	2.19341e-13	3.28131e-12	sig_up
LEISHMANIA INFECTION	ITGAM	1.69257	1.4778e-07	3.7832e-06	sig_up	1.97599	2.81892e-12	3.38538e-11	sig_up
LEISHMANIA INFECTION	FOS	4.44961	9.95272e-12	1.16538e-09	sig_up	5.81465	6.83222e-48	1.44228e-44	sig_up
LEISHMANIA INFECTION	JUN	2.17367	3.34126e-13	6.32817e-11	sig_up	2.45206	1.22008e-26	2.89755e-24	sig_up
LEISHMANIA INFECTION	HLA-DRB1	1.55642	4.41088e-05	0.000402567	sig_up	1.25263	2.45522e-06	8.96017e-06	sig_up
LEISHMANIA INFECTION	HLA-DQA1	1.87274	0.000100039	0.000761855	sig_up	0.915899	0.0122634	0.0221983	insig_up
LEISHMANIA INFECTION	HLA-DRB5	2.21025	4.26213e-06	6.12617e-05	sig_up	1.64951	0.000125773	0.000334719	sig_up
LEISHMANIA INFECTION	CR1	2.02385	3.78023e-05	0.000353534	sig_up	2.15863	1.71548e-09	1.14039e-08	sig_up
LEISHMANIA INFECTION	HLA-DOA	1.54659	2.53834e-05	0.000255455	sig_up	1.6702	4.56092e-10	3.42231e-09	sig_up
LEISHMANIA INFECTION	HLA-DMA	1.43584	5.04886e-05	0.000446774	sig_up	1.50919	5.6612e-10	4.16243e-09	sig_up
LEISHMANIA INFECTION	HLA-DRA	1.56642	2.78248e-06	4.39307e-05	sig_up	1.39168	1.63575e-07	7.41083e-07	sig_up
LEISHMANIA INFECTION	HLA-DPB1	1.53606	1.6748e-06	2.8746e-05	sig_up	1.3371	1.85412e-08	1.01339e-07	sig_up
LEISHMANIA INFECTION	HLA-DPA1	1.51072	7.10506e-06	9.22487e-05	sig_up	1.33795	5.82822e-08	2.8987e-07	sig_up
LEISHMANIA INFECTION	HLA-DQA2	2.16526	6.71821e-05	0.000555763	sig_up	2.19061	8.05845e-06	2.67521e-05	sig_up
LEISHMANIA INFECTION	HLA-DOB	1.62206	0.00813415	0.0252107	sig_up	1.19825	0.00177104	0.0037986	sig_up
LEISHMANIA INFECTION	NOS2	1.05949	0.0202614	0.0518113	insig_up	2.483	1.61064e-06	6.08361e-06	sig_up
LEISHMANIA INFECTION	JAK2	0.627944	0.000475924	0.0026493	insig_up	1.15364	1.82778e-15	4.24523e-14	sig_up
LEISHMANIA INFECTION	IFNG	0.924158	0.111255	0.199278	insig_up	2.09873	0.000233984	0.000590915	sig_up
LEISHMANIA INFECTION	IL12B	1.40578	0.0437665	0.0953562	insig_up	1.72713	0.0111248	0.0203328	sig_up
LEISHMANIA INFECTION	IL1A	0.722796	0.430394	0.563445	insig_up	2.61985	0.00292042	0.00603165	sig_up
LEISHMANIA INFECTION	IL1B	0.548472	0.269311	0.396529	insig_up	1.61591	7.57173e-05	0.000209671	sig_up
LEISHMANIA INFECTION	IL12A	0.577101	0.290732	0.419681	insig_up	1.5818	4.61262e-05	0.000132319	sig_up
LEISHMANIA INFECTION	HLA-DQB1	1.16451	0.0214995	0.0543485	insig_up	1.45787	0.000152315	0.000399536	sig_up
LEISHMANIA INFECTION	HLA-DMB	1.08863	0.0225842	0.0565842	insig_up	1.23687	8.42293e-05	0.000231053	sig_up
NEUROACTIVE LIGAND RECEPTOR INTERACTION	CALCR	1.36306	0.00615521	0.0200944	sig_up	1.83508	3.65096e-05	0.000106515	sig_up
NEUROACTIVE LIGAND RECEPTOR INTERACTION	TBXA2R	1.04469	0.0113268	0.0328845	sig_up	1.05502	7.36892e-05	0.000204333	sig_up
NEUROACTIVE LIGAND RECEPTOR INTERACTION	GIPR	1.519	0.00261733	0.0102328	sig_up	2.13861	3.35819e-07	1.43086e-06	sig_up
NEUROACTIVE LIGAND RECEPTOR INTERACTION	PTGER3	0.914511	0.0483484	0.10312	insig_up	1.02887	0.00243695	0.0051002	sig_up
NEUROACTIVE LIGAND RECEPTOR INTERACTION	GLP2R	0.972355	0.203612	0.318611	insig_up	1.94954	0.00034686	0.000847478	sig_up
NEUROACTIVE LIGAND RECEPTOR INTERACTION	TACR2	0.887614	0.0756598	0.147408	insig_up	1.34713	0.000216703	0.000550788	sig_up
NEUROACTIVE LIGAND RECEPTOR INTERACTION	ADCYAP1R1	0.81786	0.223339	0.342385	insig_up	3.02036	4.05473e-14	7.13295e-13	sig_up
NEUROACTIVE LIGAND RECEPTOR INTERACTION	P2RY10	1.58459	0.00380302	0.013601	sig_up	1.8824	8.3243e-06	2.7506e-05	sig_up
NEUROACTIVE LIGAND RECEPTOR INTERACTION	SCTR	-0.827047	0.554284	0.674482	insig_down	3.12485	0.000155679	0.00040746	sig_up
NEUROACTIVE LIGAND RECEPTOR INTERACTION	P2RX7	1.73029	1.31401e-05	0.000150261	sig_up	1.67179	3.21982e-11	3.03594e-10	sig_up
NEUROACTIVE LIGAND RECEPTOR INTERACTION	GABRP	0.806212	0.283268	0.41221	insig_up	1.99642	0.000273801	0.000682223	sig_up
NEUROACTIVE LIGAND RECEPTOR INTERACTION	P2RX6	1.07378	0.0355388	0.0808212	insig_up	2.00562	1.12305e-09	7.78429e-09	sig_up
NEUROACTIVE LIGAND RECEPTOR INTERACTION	CTSG	1.10018	0.0855903	0.162442	insig_up	1.50895	0.000495178	0.00117586	sig_up
NEUROACTIVE LIGAND RECEPTOR INTERACTION	CHRNA4	2.18897	0.0267539	0.064664	insig_up	5.51231	1.06034e-11	1.12279e-10	sig_up
NEUROACTIVE LIGAND RECEPTOR INTERACTION	GABRE	1.37691	0.031407	0.0734518	insig_up	2.70258	2.29094e-09	1.4947e-08	sig_up
NEUROACTIVE LIGAND RECEPTOR INTERACTION	HTR2A	1.27898	0.0127002	0.0358721	sig_up	1.45533	0.000304279	0.000752831	sig_up
NEUROACTIVE LIGAND RECEPTOR INTERACTION	GRIK5	0.592055	0.167328	0.274017	insig_up	1.71007	6.90948e-10	4.98759e-09	sig_up
NEUROACTIVE LIGAND RECEPTOR INTERACTION	VIPR2	0.646293	0.202888	0.317944	insig_up	1.13514	0.00158352	0.00343048	sig_up
NEUROACTIVE LIGAND RECEPTOR INTERACTION	P2RX1	0.215747	0.688798	0.782661	insig_up	1.54518	4.3693e-06	1.5268e-05	sig_up
NEUROACTIVE LIGAND RECEPTOR INTERACTION	CHRNE	0.854614	0.0281075	0.0672984	insig_up	1.3011	1.45372e-06	5.51614e-06	sig_up
NEUROACTIVE LIGAND RECEPTOR INTERACTION	GLRB	0.746823	0.0926396	0.172853	insig_up	1.38012	1.77022e-06	6.63231e-06	sig_up
NEUROACTIVE LIGAND RECEPTOR INTERACTION	NR3C1	0.637001	0.020832	0.053016	insig_up	1.30921	6.36915e-12	7.07646e-11	sig_up
NEUROACTIVE LIGAND RECEPTOR INTERACTION	HRH2	1.63714	0.000376711	0.00219617	sig_up	1.69844	3.80157e-07	1.60324e-06	sig_up
NEUROACTIVE LIGAND RECEPTOR INTERACTION	TACR1	0.81546	0.113177	0.201902	insig_up	1.20832	1.53046e-06	5.78881e-06	sig_up
NEUROACTIVE LIGAND RECEPTOR INTERACTION	LEPR	1.08001	0.00190019	0.00793755	sig_up	2.50858	7.3526e-16	1.85268e-14	sig_up
NEUROACTIVE LIGAND RECEPTOR INTERACTION	CNR1	1.26561	0.00531093	0.0177898	sig_up	2.43691	7.28441e-13	9.80145e-12	sig_up
NEUROACTIVE LIGAND RECEPTOR INTERACTION	CRHR1	0.70118	0.192193	0.304875	insig_up	1.63613	2.76906e-05	8.26401e-05	sig_up
NEUROACTIVE LIGAND RECEPTOR INTERACTION	GRIA2	0.285769	0.532127	0.655395	insig_up	1.3971	0.00374091	0.00756343	sig_up
NEUROACTIVE LIGAND RECEPTOR INTERACTION	ADRA1A	1.43443	0.0194634	0.0501883	insig_up	2.19877	2.29582e-07	1.00851e-06	sig_up
NEUROACTIVE LIGAND RECEPTOR INTERACTION	HCRTR1	1.8192	0.0313257	0.0732901	insig_up	1.49984	0.0166369	0.0292779	sig_up
NEUROACTIVE LIGAND RECEPTOR INTERACTION	ADORA3	3.09263	1.96663e-15	6.60094e-13	sig_up	2.65705	4.62431e-15	9.64405e-14	sig_up
NEUROACTIVE LIGAND RECEPTOR INTERACTION	GPR83	0.231547	0.61609	0.725341	insig_up	1.6486	0.000110679	0.000297719	sig_up
NEUROACTIVE LIGAND RECEPTOR INTERACTION	PTGER2	1.33703	0.00648814	0.0209451	sig_up	1.68078	6.69985e-09	3.96915e-08	sig_up
NEUROACTIVE LIGAND RECEPTOR INTERACTION	GRIA3	1.19568	0.0288052	0.0686876	insig_up	2.33069	4.83494e-07	2.00172e-06	sig_up
NEUROACTIVE LIGAND RECEPTOR INTERACTION	S1PR4	1.52898	0.0102696	0.0304393	sig_up	1.44587	0.00030361	0.000751449	sig_up
NEUROACTIVE LIGAND RECEPTOR INTERACTION	AVPR2	0.273532	0.579888	0.695504	insig_up	1.56059	5.51503e-06	1.89339e-05	sig_up
NEUROACTIVE LIGAND RECEPTOR INTERACTION	MAS1	-0.722019	0.465505	0.596147	insig_down	1.61554	0.0299355	0.0498986	sig_up
NEUROACTIVE LIGAND RECEPTOR INTERACTION	EDNRB	2.52031	1.59673e-12	2.43611e-10	sig_up	2.84342	4.84627e-24	7.36594e-22	sig_up
NEUROACTIVE LIGAND RECEPTOR INTERACTION	LHCGR	3.23167	1.12753e-05	0.000132877	sig_up	2.86566	9.0699e-07	3.57064e-06	sig_up
NEUROACTIVE LIGAND RECEPTOR INTERACTION	CHRNA1	4.3843	6.02126e-08	1.81589e-06	sig_up	2.39951	0.00046621	0.00111345	sig_up
NEUROACTIVE LIGAND RECEPTOR INTERACTION	GZMA	2.13856	1.80888e-05	0.0001932	sig_up	1.56665	1.06985e-06	4.15073e-06	sig_up
NEUROACTIVE LIGAND RECEPTOR INTERACTION	GABRB2	0.658389	0.235789	0.357436	insig_up	1.70308	0.000128969	0.000342696	sig_up
NEUROACTIVE LIGAND RECEPTOR INTERACTION	GABRQ	-0.57433	0.375062	0.508832	insig_down	1.44097	0.00171687	0.00369325	sig_up
NEUROACTIVE LIGAND RECEPTOR INTERACTION	HTR7	1.59191	1.25479e-05	0.000144584	sig_up	1.43079	4.89397e-08	2.46764e-07	sig_up
NEUROACTIVE LIGAND RECEPTOR INTERACTION	DRD2	1.61506	0.0251556	0.0616558	insig_up	2.22724	9.5741e-06	3.12165e-05	sig_up
NEUROACTIVE LIGAND RECEPTOR INTERACTION	GRIK4	1.75462	0.00024632	0.00155776	sig_up	1.93053	6.51537e-08	3.21855e-07	sig_up
NEUROACTIVE LIGAND RECEPTOR INTERACTION	EDNRA	0.542	0.163774	0.269512	insig_up	1.09293	1.94038e-05	5.9585e-05	sig_up
NEUROACTIVE LIGAND RECEPTOR INTERACTION	CYSLTR2	1.01323	0.0121299	0.0345954	sig_up	1.2431	2.5223e-06	9.1891e-06	sig_up
NEUROACTIVE LIGAND RECEPTOR INTERACTION	GRIA4	1.0041	0.0999865	0.18365	insig_up	2.50628	6.04796e-05	0.000170003	sig_up
NEUROACTIVE LIGAND RECEPTOR INTERACTION	GRIA1	0.556063	0.439756	0.572065	insig_up	1.47943	0.0139901	0.0250203	sig_up
NEUROACTIVE LIGAND RECEPTOR INTERACTION	PTH1R	1.02734	0.0152965	0.0415418	sig_up	2.5766	1.8065e-19	9.40319e-18	sig_up
NEUROACTIVE LIGAND RECEPTOR INTERACTION	PTGER1	1.2461	0.0222579	0.0559567	insig_up	1.51439	6.81734e-05	0.000190083	sig_up
NEUROACTIVE LIGAND RECEPTOR INTERACTION	GRIN2C	-1.08517	0.198721	0.312774	insig_down	1.03789	0.0229324	0.0391845	sig_up
NEUROACTIVE LIGAND RECEPTOR INTERACTION	GABRG1	-0.079883	0.971263	0.981115	insig_down	3.30156	0.000349322	0.000852946	sig_up
NEUROACTIVE LIGAND RECEPTOR INTERACTION	ADORA1	0.883068	0.0818389	0.156936	insig_up	1.32871	0.00155244	0.0033689	sig_up
NEUROACTIVE LIGAND RECEPTOR INTERACTION	GRIK3	-0.755676	0.0638002	0.12833	insig_down	1.06376	0.00578746	0.0112464	sig_up
NEUROACTIVE LIGAND RECEPTOR INTERACTION	NPY1R	-0.372689	0.361455	0.494475	insig_down	1.08025	0.000685773	0.00158755	sig_up
NEUROACTIVE LIGAND RECEPTOR INTERACTION	NPY5R	-0.0965649	0.890694	0.928085	insig_down	1.73611	0.00273262	0.00567214	sig_up
NEUROACTIVE LIGAND RECEPTOR INTERACTION	GRIK2	1.04436	0.0355243	0.0808079	insig_up	2.05085	2.24196e-09	1.46475e-08	sig_up
NEUROACTIVE LIGAND RECEPTOR INTERACTION	TSHR	0.852319	0.192142	0.304874	insig_up	2.30282	5.52469e-07	2.26166e-06	sig_up
NEUROACTIVE LIGAND RECEPTOR INTERACTION	AVPR1A	1.03579	0.0131927	0.036861	sig_up	1.56374	8.53017e-08	4.1226e-07	sig_up
NEUROACTIVE LIGAND RECEPTOR INTERACTION	PTGDR	1.94117	0.000308038	0.00187041	sig_up	1.89326	4.6545e-09	2.85814e-08	sig_up
NEUROACTIVE LIGAND RECEPTOR INTERACTION	BDKRB2	1.7766	8.68238e-05	0.000678603	sig_up	1.82627	1.67043e-10	1.35975e-09	sig_up
NEUROACTIVE LIGAND RECEPTOR INTERACTION	PTAFR	1.67221	2.80281e-07	6.62332e-06	sig_up	1.28925	3.3794e-06	1.20639e-05	sig_up
NEUROACTIVE LIGAND RECEPTOR INTERACTION	ADRA1B	1.19873	0.0546688	0.11371	insig_up	2.68375	8.3491e-08	4.04345e-07	sig_up
NEUROACTIVE LIGAND RECEPTOR INTERACTION	ADORA2B	1.55096	0.00302539	0.0114169	sig_up	1.88449	2.15177e-07	9.48967e-07	sig_up
NEUROACTIVE LIGAND RECEPTOR INTERACTION	S1PR1	2.07783	8.08959e-11	7.05029e-09	sig_up	2.08575	3.81841e-17	1.22337e-15	sig_up
NEUROACTIVE LIGAND RECEPTOR INTERACTION	FPR2	1.10413	0.148387	0.250048	insig_up	1.67157	0.000449228	0.00107696	sig_up
NEUROACTIVE LIGAND RECEPTOR INTERACTION	FPR1	1.59258	0.000129215	0.000936435	sig_up	1.63864	8.31333e-09	4.8494e-08	sig_up
NEUROACTIVE LIGAND RECEPTOR INTERACTION	PTGER4	1.39656	1.86896e-05	0.00019868	sig_up	1.08004	2.57572e-05	7.72594e-05	sig_up
NEUROACTIVE LIGAND RECEPTOR INTERACTION	NMUR1	0.855091	0.0696085	0.137817	insig_up	2.05055	1.30823e-09	8.92138e-09	sig_up
NEUROACTIVE LIGAND RECEPTOR INTERACTION	C3AR1	2.25377	6.6326e-11	5.92196e-09	sig_up	2.29992	1.23506e-15	2.98536e-14	sig_up
NEUROACTIVE LIGAND RECEPTOR INTERACTION	ADRA1D	0.899042	0.204038	0.319112	insig_up	2.26936	2.0819e-08	1.12722e-07	sig_up
NEUROACTIVE LIGAND RECEPTOR INTERACTION	LEP	0.6005	0.703975	0.794542	insig_up	5.53117	8.60311e-06	2.83031e-05	sig_up
NEUROACTIVE LIGAND RECEPTOR INTERACTION	P2RY14	1.87746	0.000246557	0.00155872	sig_up	2.18309	1.81856e-09	1.20765e-08	sig_up
NEUROACTIVE LIGAND RECEPTOR INTERACTION	CHRNA7	0.88507	0.239098	0.36165	insig_up	1.09163	0.0129816	0.0233729	sig_up
NEUROACTIVE LIGAND RECEPTOR INTERACTION	P2RY2	1.89162	0.00131909	0.0059533	sig_up	1.98284	1.17103e-06	4.5147e-06	sig_up
NEUROACTIVE LIGAND RECEPTOR INTERACTION	GPR156	1.73325	5.0643e-06	6.97496e-05	sig_up	1.61845	9.00287e-07	3.54719e-06	sig_up
NEUROACTIVE LIGAND RECEPTOR INTERACTION	HTR1F	0.656206	0.249714	0.374117	insig_up	2.08319	2.46061e-08	1.31748e-07	sig_up
NEUROACTIVE LIGAND RECEPTOR INTERACTION	HTR1D	1.53834	0.0297854	0.0704687	insig_up	2.72855	1.6407e-07	7.43065e-07	sig_up
NEUROACTIVE LIGAND RECEPTOR INTERACTION	SSTR2	1.89551	0.000145514	0.00102865	sig_up	2.62515	1.0103e-17	3.72349e-16	sig_up
NEUROACTIVE LIGAND RECEPTOR INTERACTION	S1PR5	1.39611	0.00982278	0.0293743	sig_up	1.755	1.85687e-06	6.93098e-06	sig_up
NEUROACTIVE LIGAND RECEPTOR INTERACTION	CHRM2	0.723149	0.464367	0.595238	insig_up	2.78369	0.000558355	0.00131176	sig_up
NEUROACTIVE LIGAND RECEPTOR INTERACTION	P2RY13	1.26456	0.00124337	0.0056809	sig_up	2.07883	5.90375e-12	6.58247e-11	sig_up
NEUROACTIVE LIGAND RECEPTOR INTERACTION	GRID1	0.403189	0.404153	0.53886	insig_up	1.71239	4.41416e-12	5.06734e-11	sig_up
NEUROACTIVE LIGAND RECEPTOR INTERACTION	GRIN2A	-0.326545	0.620134	0.728682	insig_down	2.20654	1.98728e-06	7.3844e-06	sig_up
NEUROACTIVE LIGAND RECEPTOR INTERACTION	DRD1	0.736533	0.229145	0.349306	insig_up	1.71498	2.4081e-05	7.25869e-05	sig_up
NEUROACTIVE LIGAND RECEPTOR INTERACTION	FPR3	2.08752	2.13994e-08	7.60516e-07	sig_up	1.26589	2.97822e-05	8.82872e-05	sig_up
NEUROACTIVE LIGAND RECEPTOR INTERACTION	P2RX2	0.408905	0.556009	0.676081	insig_up	1.2994	0.00632515	0.0121656	sig_up
NEUROACTIVE LIGAND RECEPTOR INTERACTION	ADRB3	2.48557	0.00707107	0.0224572	sig_up	2.71661	0.000151867	0.000398579	sig_up
NEUROACTIVE LIGAND RECEPTOR INTERACTION	HRH1	1.7322	4.15264e-06	5.99734e-05	sig_up	1.14318	9.91929e-06	3.21983e-05	sig_up
NEUROACTIVE LIGAND RECEPTOR INTERACTION	C5AR1	2.02827	3.92416e-12	5.30787e-10	sig_up	2.42652	6.22526e-17	1.90647e-15	sig_up
NEUROACTIVE LIGAND RECEPTOR INTERACTION	LPAR1	0.971348	0.0172868	0.0455808	insig_up	1.95801	2.60171e-17	8.65671e-16	sig_up
NEUROACTIVE LIGAND RECEPTOR INTERACTION	GABBR1	0.575934	0.122035	0.214205	insig_up	1.11625	9.73178e-07	3.80675e-06	sig_up
NEUROACTIVE LIGAND RECEPTOR INTERACTION	S1PR3	0.621878	0.102823	0.187491	insig_up	1.15441	4.0317e-07	1.69128e-06	sig_up
NEUROACTIVE LIGAND RECEPTOR INTERACTION	ADRA2B	1.33588	0.00303008	0.0114322	sig_up	2.62807	1.34064e-15	3.22415e-14	sig_up
NEUROACTIVE LIGAND RECEPTOR INTERACTION	GH1	-0.153286	0.963086		insig_down	2.03311	0.00441794	0.00880668	sig_up
NEUROACTIVE LIGAND RECEPTOR INTERACTION	S1PR2	1.11409	5.17648e-05	0.000456341	sig_up	1.29624	2.70174e-09	1.73676e-08	sig_up
NEUROACTIVE LIGAND RECEPTOR INTERACTION	GRIN2B	1.118	0.208152	0.324147	insig_up	3.80649	6.96103e-09	4.10722e-08	sig_up
PRIMARY IMMUNODEFICIENCY	CD4	1.9281	3.67841e-08	1.19482e-06	sig_up	1.85671	3.26329e-10	2.51824e-09	sig_up
PRIMARY IMMUNODEFICIENCY	BTK	1.73396	2.07932e-06	3.44809e-05	sig_up	2.10652	1.16692e-11	1.21949e-10	sig_up
PRIMARY IMMUNODEFICIENCY	PTPRC	1.75523	3.4803e-05	0.000331305	sig_up	1.79854	2.0609e-09	1.3572e-08	sig_up
PRIMARY IMMUNODEFICIENCY	CD40	1.11286	0.00460186	0.0158301	sig_up	1.67692	8.12343e-10	5.7653e-09	sig_up
PRIMARY IMMUNODEFICIENCY	CD40LG	2.13638	0.000685147	0.00355316	sig_up	1.60752	4.75525e-05	0.000136185	sig_up
PRIMARY IMMUNODEFICIENCY	JAK3	1.33194	0.0043139	0.0150249	sig_up	1.61711	2.72522e-07	1.17995e-06	sig_up
PRIMARY IMMUNODEFICIENCY	AICDA	2.73121	0.0152666	0.041473	sig_up	2.64973	0.00216647	0.00457698	sig_up
PRIMARY IMMUNODEFICIENCY	ZAP70	1.70601	0.000298409	0.00181987	sig_up	1.49652	5.43944e-06	1.86879e-05	sig_up
PRIMARY IMMUNODEFICIENCY	IL2RG	1.89712	0.000245049	0.00155135	sig_up	1.7642	1.96176e-07	8.72255e-07	sig_up
PRIMARY IMMUNODEFICIENCY	CD8A	1.73735	0.00027494	0.00170368	sig_up	1.63904	1.77459e-07	7.97621e-07	sig_up
PRIMARY IMMUNODEFICIENCY	TNFRSF13C	1.7698	0.00961179	0.0288864	sig_up	0.42659	0.31371	0.403587	insig_up
PRIMARY IMMUNODEFICIENCY	ICOS	1.83439	0.00117598	0.00542938	sig_up	1.14285	0.00450836	0.00897467	sig_up
PRIMARY IMMUNODEFICIENCY	RAG1	1.93756	4.42433e-05	0.000403375	sig_up	0.775222	0.00752216	0.0142245	insig_up
PRIMARY IMMUNODEFICIENCY	CD3D	1.80422	0.00030748	0.00186828	sig_up	1.36088	6.89645e-05	0.000192148	sig_up
PRIMARY IMMUNODEFICIENCY	IL7R	3.10937	2.39488e-08	8.34819e-07	sig_up	2.78949	1.56286e-13	2.41601e-12	sig_up
PRIMARY IMMUNODEFICIENCY	CD8B	1.90491	0.000235147	0.00150284	sig_up	0.939243	0.0116424	0.021175	insig_up
PRIMARY IMMUNODEFICIENCY	CD19	2.1245	0.0148264	0.0405445	sig_up	0.606781	0.315188	0.405327	insig_up
PRIMARY IMMUNODEFICIENCY	LCK	1.28096	0.00382744	0.0136721	sig_up	1.05937	0.000245754	0.000617521	sig_up
PRIMARY IMMUNODEFICIENCY	ADA	1.65205	1.76284e-06	3.01169e-05	sig_up	1.30154	1.80148e-08	9.86066e-08	sig_up
PRIMARY IMMUNODEFICIENCY	CD3E	1.85023	0.000196976	0.0013092	sig_up	1.78536	2.90328e-08	1.53805e-07	sig_up
PRIMARY IMMUNODEFICIENCY	TNFRSF13B	2.2978	0.00655048	0.0211109	sig_up	0.666988	0.31703	0.407323	insig_up
TYPE I DIABETES MELLITUS	FAS	1.22146	8.50721e-05	0.000666925	sig_up	1.20169	2.70504e-09	1.73801e-08	sig_up
TYPE I DIABETES MELLITUS	GZMB	2.09766	6.2739e-06	8.28822e-05	sig_up	1.61329	5.5866e-05	0.000158111	sig_up
TYPE I DIABETES MELLITUS	IL2	-0.526003	0.578624	0.694494	insig_down	2.12577	0.000203968	0.000521279	sig_up
TYPE I DIABETES MELLITUS	IFNG	0.924158	0.111255	0.199278	insig_up	2.09873	0.000233984	0.000590915	sig_up
TYPE I DIABETES MELLITUS	IL12B	1.40578	0.0437665	0.0953562	insig_up	1.72713	0.0111248	0.0203328	sig_up
TYPE I DIABETES MELLITUS	CD86	1.67189	1.58895e-05	0.000174332	sig_up	1.73338	1.66433e-09	1.11066e-08	sig_up
TYPE I DIABETES MELLITUS	IL1A	0.722796	0.430394	0.563445	insig_up	2.61985	0.00292042	0.00603165	sig_up
TYPE I DIABETES MELLITUS	CD80	1.41796	0.00419661	0.014704	sig_up	1.33958	0.000396463	0.000958687	sig_up
TYPE I DIABETES MELLITUS	IL1B	0.548472	0.269311	0.396529	insig_up	1.61591	7.57173e-05	0.000209671	sig_up
TYPE I DIABETES MELLITUS	IL12A	0.577101	0.290732	0.419681	insig_up	1.5818	4.61262e-05	0.000132319	sig_up
TYPE I DIABETES MELLITUS	CD28	1.4806	0.000535444	0.00290317	sig_up	1.13412	0.00408144	0.00819351	sig_up
TYPE I DIABETES MELLITUS	HLA-DQB1	1.16451	0.0214995	0.0543485	insig_up	1.45787	0.000152315	0.000399536	sig_up
TYPE I DIABETES MELLITUS	PRF1	2.01692	7.23755e-05	0.000590853	sig_up	1.77388	5.01766e-09	3.06332e-08	sig_up
TYPE I DIABETES MELLITUS	HLA-DRB1	1.55642	4.41088e-05	0.000402567	sig_up	1.25263	2.45522e-06	8.96017e-06	sig_up
TYPE I DIABETES MELLITUS	HLA-DRB5	2.21025	4.26213e-06	6.12617e-05	sig_up	1.64951	0.000125773	0.000334719	sig_up
TYPE I DIABETES MELLITUS	HLA-DOA	1.54659	2.53834e-05	0.000255455	sig_up	1.6702	4.56092e-10	3.42231e-09	sig_up
TYPE I DIABETES MELLITUS	HLA-DMA	1.43584	5.04886e-05	0.000446774	sig_up	1.50919	5.6612e-10	4.16243e-09	sig_up
TYPE I DIABETES MELLITUS	HLA-DRA	1.56642	2.78248e-06	4.39307e-05	sig_up	1.39168	1.63575e-07	7.41083e-07	sig_up
TYPE I DIABETES MELLITUS	HLA-E	1.12611	0.000567048	0.00303626	sig_up	1.34065	3.00066e-11	2.84905e-10	sig_up
TYPE I DIABETES MELLITUS	HLA-G	0.8402	0.0773192	0.150009	insig_up	1.62178	4.96785e-05	0.000141761	sig_up
TYPE I DIABETES MELLITUS	HLA-F	1.3659	0.000690953	0.00357713	sig_up	1.5552	2.40697e-09	1.56235e-08	sig_up
TYPE I DIABETES MELLITUS	HLA-A	1.12733	0.00270517	0.0105059	sig_up	1.04949	1.02499e-05	3.31695e-05	sig_up
TYPE I DIABETES MELLITUS	HLA-DPB1	1.53606	1.6748e-06	2.8746e-05	sig_up	1.3371	1.85412e-08	1.01339e-07	sig_up
TYPE I DIABETES MELLITUS	HLA-DPA1	1.51072	7.10506e-06	9.22487e-05	sig_up	1.33795	5.82822e-08	2.8987e-07	sig_up
TYPE I DIABETES MELLITUS	HLA-DQA2	2.16526	6.71821e-05	0.000555763	sig_up	2.19061	8.05845e-06	2.67521e-05	sig_up
TYPE I DIABETES MELLITUS	HLA-DOB	1.62206	0.00813415	0.0252107	sig_up	1.19825	0.00177104	0.0037986	sig_up
TYPE I DIABETES MELLITUS	HLA-DMB	1.08863	0.0225842	0.0565842	insig_up	1.23687	8.42293e-05	0.000231053	sig_up
VIRAL MYOCARDITIS	ITGAL	1.72347	0.000206848	0.00135887	sig_up	1.6454	4.47229e-07	1.86132e-06	sig_up
VIRAL MYOCARDITIS	FYN	2.02787	2.39507e-08	8.34819e-07	sig_up	1.90132	1.60667e-14	3.04339e-13	sig_up
VIRAL MYOCARDITIS	MYH7B	1.40737	0.00209812	0.00859398	sig_up	0.637092	0.0831077	0.125265	insig_up
VIRAL MYOCARDITIS	ICAM1	1.27373	0.000599488	0.00317804	sig_up	1.88303	7.31575e-09	4.30049e-08	sig_up
VIRAL MYOCARDITIS	MYH7	4.00438	0.000737373	0.00376204	sig_up	-1.9024	0.0462562	0.0740746	insig_down
VIRAL MYOCARDITIS	CD40	1.11286	0.00460186	0.0158301	sig_up	1.67692	8.12343e-10	5.7653e-09	sig_up
VIRAL MYOCARDITIS	CD40LG	2.13638	0.000685147	0.00355316	sig_up	1.60752	4.75525e-05	0.000136185	sig_up
VIRAL MYOCARDITIS	CAV1	1.05323	0.00220538	0.0089464	sig_up	2.17066	1.02556e-16	3.03025e-15	sig_up
VIRAL MYOCARDITIS	MYH3	1.75706	1.47771e-05	0.000165123	sig_up	-0.250162	0.32869	0.419902	insig_down
VIRAL MYOCARDITIS	CD86	1.67189	1.58895e-05	0.000174332	sig_up	1.73338	1.66433e-09	1.11066e-08	sig_up
VIRAL MYOCARDITIS	CD80	1.41796	0.00419661	0.014704	sig_up	1.33958	0.000396463	0.000958687	sig_up
VIRAL MYOCARDITIS	RAC2	1.68533	0.000609174	0.00322467	sig_up	1.72214	7.51805e-08	3.67092e-07	sig_up
VIRAL MYOCARDITIS	ITGB2	2.24028	1.1764e-09	6.87813e-08	sig_up	2.22148	1.86281e-12	2.32839e-11	sig_up
VIRAL MYOCARDITIS	CD28	1.4806	0.000535444	0.00290317	sig_up	1.13412	0.00408144	0.00819351	sig_up
VIRAL MYOCARDITIS	PRF1	2.01692	7.23755e-05	0.000590853	sig_up	1.77388	5.01766e-09	3.06332e-08	sig_up
VIRAL MYOCARDITIS	HLA-DRB1	1.55642	4.41088e-05	0.000402567	sig_up	1.25263	2.45522e-06	8.96017e-06	sig_up
VIRAL MYOCARDITIS	CD55	1.67499	5.68252e-08	1.72234e-06	sig_up	1.38082	1.09344e-06	4.23358e-06	sig_up
VIRAL MYOCARDITIS	LAMA2	1.73104	1.4503e-07	3.73922e-06	sig_up	1.74635	4.44927e-11	4.07972e-10	sig_up
VIRAL MYOCARDITIS	HLA-DQA1	1.87274	0.000100039	0.000761855	sig_up	0.915899	0.0122634	0.0221983	insig_up
VIRAL MYOCARDITIS	MYH6	3.01431	0.003975	0.0140717	sig_up	1.65653	0.026546	0.0447355	sig_up
VIRAL MYOCARDITIS	HLA-DRB5	2.21025	4.26213e-06	6.12617e-05	sig_up	1.64951	0.000125773	0.000334719	sig_up
VIRAL MYOCARDITIS	HLA-DOA	1.54659	2.53834e-05	0.000255455	sig_up	1.6702	4.56092e-10	3.42231e-09	sig_up
VIRAL MYOCARDITIS	HLA-DMA	1.43584	5.04886e-05	0.000446774	sig_up	1.50919	5.6612e-10	4.16243e-09	sig_up
VIRAL MYOCARDITIS	HLA-DRA	1.56642	2.78248e-06	4.39307e-05	sig_up	1.39168	1.63575e-07	7.41083e-07	sig_up
VIRAL MYOCARDITIS	HLA-E	1.12611	0.000567048	0.00303626	sig_up	1.34065	3.00066e-11	2.84905e-10	sig_up
VIRAL MYOCARDITIS	HLA-F	1.3659	0.000690953	0.00357713	sig_up	1.5552	2.40697e-09	1.56235e-08	sig_up
VIRAL MYOCARDITIS	HLA-A	1.12733	0.00270517	0.0105059	sig_up	1.04949	1.02499e-05	3.31695e-05	sig_up
VIRAL MYOCARDITIS	HLA-DPB1	1.53606	1.6748e-06	2.8746e-05	sig_up	1.3371	1.85412e-08	1.01339e-07	sig_up
VIRAL MYOCARDITIS	HLA-DPA1	1.51072	7.10506e-06	9.22487e-05	sig_up	1.33795	5.82822e-08	2.8987e-07	sig_up
VIRAL MYOCARDITIS	HLA-DQA2	2.16526	6.71821e-05	0.000555763	sig_up	2.19061	8.05845e-06	2.67521e-05	sig_up
VIRAL MYOCARDITIS	HLA-DOB	1.62206	0.00813415	0.0252107	sig_up	1.19825	0.00177104	0.0037986	sig_up
VIRAL MYOCARDITIS	SGCG	0.805514	0.267118	0.393715	insig_up	3.06858	6.54052e-10	4.7465e-09	sig_up
VIRAL MYOCARDITIS	MYH14	1.0846	0.0201465	0.0515611	insig_up	1.17741	0.000243435	0.000611937	sig_up
VIRAL MYOCARDITIS	SGCA	0.965817	0.0750444	0.14635	insig_up	1.41474	9.0764e-05	0.000248047	sig_up
VIRAL MYOCARDITIS	MYH11	0.781581	0.150467	0.252637	insig_up	1.62099	1.37455e-05	4.35033e-05	sig_up
VIRAL MYOCARDITIS	SGCB	0.342064	0.19385	0.306938	insig_up	1.09856	1.1164e-07	5.22684e-07	sig_up
VIRAL MYOCARDITIS	HLA-DQB1	1.16451	0.0214995	0.0543485	insig_up	1.45787	0.000152315	0.000399536	sig_up
VIRAL MYOCARDITIS	DMD	0.307176	0.449449	0.581212	insig_up	1.17886	0.000154248	0.000404103	sig_up
VIRAL MYOCARDITIS	HLA-G	0.8402	0.0773192	0.150009	insig_up	1.62178	4.96785e-05	0.000141761	sig_up
VIRAL MYOCARDITIS	HLA-DMB	1.08863	0.0225842	0.0565842	insig_up	1.23687	8.42293e-05	0.000231053	sig_up

## Sheet: Jaccard_coef
pathway	all	level1_consis	level2_consis	consis	level1_coef	consis_coef
CYTOKINE CYTOKINE RECEPTOR INTERACTION	116	71	42	113	0.61	0.97
NEUROACTIVE LIGAND RECEPTOR INTERACTION	99	41	48	89	0.41	0.9
CELL ADHESION MOLECULES CAMS	77	54	21	75	0.7	0.97
HEMATOPOIETIC CELL LINEAGE	49	38	11	49	0.78	1
LEISHMANIA INFECTION	40	29	11	40	0.72	1
VIRAL MYOCARDITIS	40	27	11	38	0.68	0.95
INTESTINAL IMMUNE NETWORK FOR IGA PRODUCTION	36	24	11	35	0.67	0.97
ALLOGRAFT REJECTION	29	21	7	28	0.72	0.97
GRAFT VERSUS HOST DISEASE	29	21	7	28	0.72	0.97
TYPE I DIABETES MELLITUS	27	18	8	26	0.67	0.96
AUTOIMMUNE THYROID DISEASE	24	23	1	24	0.96	1
PRIMARY IMMUNODEFICIENCY	21	16	5	21	0.76	1
