# Supplementary material for: Transcriptomic signature defines two subtypes of locally advanced PCa with distinct neoadjuvant therapy benefits
Source: Front Oncol. 2023 May 17;13:963411. doi: 10.3389/fonc.2023.963411 (PMC10229793; doi:10.3389/fonc.2023.963411)
Supplement: Supplementary file 5 [file Table_4.xlsx]

## Sheet: Sheet1
ID	Description	GeneRatio	BgRatio	pvalue	p.adjust	qvalue	geneID	Count
KEGG_OOCYTE_MEIOSIS	KEGG_OOCYTE_MEIOSIS	23/418	113/5245	2.02677e-05	0.0033239	0.00302949	CAMK2B/RPS6KA6/SMC1B/AURKA/MAD2L2/CDC20/PKMYT1/CCNB1/ESPL1/PPP3CA/ANAPC11/FBXO43/CCNB2/CDC25C/MAD2L1/PTTG1/ADCY1/PLK1/BUB1/CDK1/CCNE2/MAPK12/PPP3R2	23
KEGG_CELL_CYCLE	KEGG_CELL_CYCLE	23/418	125/5245	0.000107205	0.00879084	0.00801219	SMC1B/CDC45/CDC6/E2F1/TTK/MAD2L2/CDC20/PKMYT1/E2F5/CCNB1/ESPL1/ANAPC11/BUB1B/CCNB2/CDC25C/CDC25A/MAD2L1/PTTG1/ORC5/PLK1/BUB1/CDK1/CCNE2	23
KEGG_STEROID_BIOSYNTHESIS	KEGG_STEROID_BIOSYNTHESIS	7/418	17/5245	0.000186767	0.00955012	0.00870422	CYP51A1/SQLE/SC5D/DHCR24/EBP/TM7SF2/DHCR7	7
KEGG_ARGININE_AND_PROLINE_METABOLISM	KEGG_ARGININE_AND_PROLINE_METABOLISM	13/418	54/5245	0.00023293	0.00955012	0.00870422	ALDH18A1/ARG2/SMS/CKM/ODC1/ARG1/GAMT/GLUD1/ALDH4A1/GLUD2/PYCR1/MAOA/ACY1	13
KEGG_PEROXISOME	KEGG_PEROXISOME	15/418	78/5245	0.00105008	0.0344427	0.0313919	CRAT/HAO1/PXMP4/MVK/ACSL3/HSD17B4/IDH1/SLC27A2/PEX10/PEX11A/PXMP2/IDH2/ECI2/AMACR/DECR2	15
