# Supplementary material for: Transcriptomic signature defines two subtypes of locally advanced PCa with distinct neoadjuvant therapy benefits
Source: Front Oncol. 2023 May 17;13:963411. doi: 10.3389/fonc.2023.963411 (PMC10229793; doi:10.3389/fonc.2023.963411)
Supplement: Supplementary file 6 [file Table_5.xlsx]

## Sheet: Sheet1
ID	Description	GeneRatio	BgRatio	pvalue	p.adjust	qvalue	geneID	Count
KEGG_ARGININE_AND_PROLINE_METABOLISM	KEGG_ARGININE_AND_PROLINE_METABOLISM	12/216	54/5245	1.30179e-06	0.00018876	0.000171288	AOC1/ARG2/SMS/ODC1/ARG1/GAMT/GLUD1/ALDH4A1/CKB/GLUD2/PYCR1/MAOA	12
KEGG_GLYCINE_SERINE_AND_THREONINE_METABOLISM	KEGG_GLYCINE_SERINE_AND_THREONINE_METABOLISM	8/216	31/5245	2.52493e-05	0.00183057	0.00166114	CHDH/GCAT/SARDH/GNMT/GAMT/PSAT1/CBS/MAOA	8
KEGG_VALINE_LEUCINE_AND_ISOLEUCINE_DEGRADATION	KEGG_VALINE_LEUCINE_AND_ISOLEUCINE_DEGRADATION	8/216	44/5245	0.000357151	0.0172623	0.0156645	EHHADH/PCCB/ALDH6A1/ACAT2/MCCC2/ACAD8/ABAT/ACADSB	8
KEGG_PHENYLALANINE_METABOLISM	KEGG_PHENYLALANINE_METABOLISM	5/216	18/5245	0.000624177	0.0226264	0.0205321	DDC/ALDH3B2/ALDH1A3/MAOA/MIF	5
KEGG_TRYPTOPHAN_METABOLISM	KEGG_TRYPTOPHAN_METABOLISM	7/216	40/5245	0.00106412	0.0308595	0.0280031	AOC1/AADAT/EHHADH/ACAT2/DDC/CYP1B1/MAOA	7
KEGG_PROPANOATE_METABOLISM	KEGG_PROPANOATE_METABOLISM	6/216	33/5245	0.00198089	0.0478715	0.0434405	EHHADH/PCCB/ALDH6A1/ACAT2/ACACA/ABAT	6
