# Supplementary material for: Transcriptomic signature defines two subtypes of locally advanced PCa with distinct neoadjuvant therapy benefits
Source: Front Oncol. 2023 May 17;13:963411. doi: 10.3389/fonc.2023.963411 (PMC10229793; doi:10.3389/fonc.2023.963411)
Supplement: Supplementary file 7 [file Table_6.xlsx]

## Sheet: gene_info
pathway	gene	log2FoldChange.x	pvalue.x	padj.x	NHT_group	log2FoldChange.y	pvalue.y	padj.y	NCHT_group
ARGININE AND PROLINE METABOLISM	AOC1	-3.82558	0.000417068	0.00238918	sig_down	-0.0353567	0.958434	0.978954	insig_down
ARGININE AND PROLINE METABOLISM	ARG2	-2.12898	4.52572e-06	6.41592e-05	sig_down	-1.99092	4.92556e-08	2.48291e-07	sig_down
ARGININE AND PROLINE METABOLISM	SMS	-2.39403	5.24793e-08	1.60674e-06	sig_down	-3.16262	3.72937e-19	1.78026e-17	sig_down
ARGININE AND PROLINE METABOLISM	ODC1	-1.96077	7.74807e-07	1.53442e-05	sig_down	-1.71494	2.98762e-10	2.3244e-09	sig_down
ARGININE AND PROLINE METABOLISM	ARG1	-3.06806	0.00874406	0.0267532	sig_down	-3.95247	3.09373e-07	1.32532e-06	sig_down
ARGININE AND PROLINE METABOLISM	GAMT	-1.2817	1.98348e-06	3.31342e-05	sig_down	-1.11295	1.19998e-09	8.26326e-09	sig_down
ARGININE AND PROLINE METABOLISM	GLUD1	-1.35449	7.45703e-10	4.62872e-08	sig_down	-1.39412	3.12189e-30	1.44665e-27	sig_down
ARGININE AND PROLINE METABOLISM	ALDH4A1	-1.28113	5.83282e-05	0.000499386	sig_down	-1.27537	2.00236e-07	8.89474e-07	sig_down
ARGININE AND PROLINE METABOLISM	CKB	-1.0414	0.00311364	0.0116842	sig_down	-0.479568	0.0486328	0.0774627	insig_down
ARGININE AND PROLINE METABOLISM	GLUD2	-1.36188	4.54183e-08	1.42177e-06	sig_down	-1.43271	3.24006e-21	2.42354e-19	sig_down
ARGININE AND PROLINE METABOLISM	PYCR1	-1.8236	2.12866e-09	1.12157e-07	sig_down	-2.64552	6.43055e-23	7.00996e-21	sig_down
ARGININE AND PROLINE METABOLISM	MAOA	-1.37517	0.000213683	0.00139567	sig_down	-1.29964	4.96492e-06	1.71881e-05	sig_down
ARGININE AND PROLINE METABOLISM	ALDH18A1	-0.588645	2.49196e-05	0.000251146	insig_down	-1.06797	9.56664e-22	8.04232e-20	sig_down
ARGININE AND PROLINE METABOLISM	CKM	1.4871	0.0526633	0.110464	insig_up	-1.32206	0.0297088	0.0495425	sig_down
ARGININE AND PROLINE METABOLISM	ACY1	-0.985727	3.26402e-05	0.000315117	insig_down	-1.32438	5.37134e-12	6.04562e-11	sig_down
CELL CYCLE	SMC1B	2.64013	0.000538639	0.00291459	sig_up	-1.49666	0.00417687	0.00836386	sig_down
CELL CYCLE	CDC45	-0.280845	0.582199	0.69717	insig_down	-1.19215	0.00180507	0.00386417	sig_down
CELL CYCLE	CDC6	-0.86437	0.0547296	0.113798	insig_down	-1.6986	3.37998e-06	1.20639e-05	sig_down
CELL CYCLE	E2F1	0.355746	0.38995	0.524049	insig_up	-1.12665	0.000309667	0.000764471	sig_down
CELL CYCLE	TTK	-0.689484	0.167149	0.273773	insig_down	-2.12996	1.86918e-09	1.2391e-08	sig_down
CELL CYCLE	MAD2L2	-0.510862	0.00559153	0.018565	insig_down	-1.03523	1.29809e-14	2.49619e-13	sig_down
CELL CYCLE	CDC20	0.203311	0.709983	0.799332	insig_up	-1.72436	1.43745e-05	4.53884e-05	sig_down
CELL CYCLE	PKMYT1	-0.213453	0.569823	0.687436	insig_down	-1.65326	6.91983e-10	4.99316e-09	sig_down
CELL CYCLE	E2F5	-0.922378	1.4951e-06	2.63558e-05	insig_down	-1.35681	2.63401e-12	3.19638e-11	sig_down
CELL CYCLE	CCNB1	-0.55662	0.20076	0.315264	insig_down	-1.50824	1.08058e-07	5.08041e-07	sig_down
CELL CYCLE	ESPL1	-0.731134	0.0377066	0.0846633	insig_down	-1.02477	0.00597445	0.0115636	sig_down
CELL CYCLE	ANAPC11	-0.584056	0.00124548	0.00568481	insig_down	-1.08708	1.4723e-15	3.48783e-14	sig_down
CELL CYCLE	BUB1B	0.186281	0.691833	0.784737	insig_up	-1.61	2.32024e-06	8.49534e-06	sig_down
CELL CYCLE	CCNB2	-0.0913574	0.85066	0.900229	insig_down	-1.8167	4.6502e-08	2.35409e-07	sig_down
CELL CYCLE	CDC25C	-0.495943	0.422701	0.556024	insig_down	-2.58596	1.17043e-12	1.5076e-11	sig_down
CELL CYCLE	CDC25A	-0.110668	0.773813	0.846227	insig_down	-1.38649	3.32067e-07	1.41615e-06	sig_down
CELL CYCLE	MAD2L1	-0.0356019	0.9186	0.947455	insig_down	-1.21342	3.86957e-09	2.40333e-08	sig_down
CELL CYCLE	PTTG1	-0.0800848	0.856149	0.903934	insig_down	-1.46904	1.25328e-06	4.80838e-06	sig_down
CELL CYCLE	ORC5	-1.07402	3.33456e-11	3.31309e-09	sig_down	-1.38562	3.92357e-25	7.38058e-23	sig_down
CELL CYCLE	PLK1	-0.718665	0.0118749	0.0340559	insig_down	-1.2526	3.81347e-07	1.60719e-06	sig_down
CELL CYCLE	BUB1	0.170832	0.719568	0.80666	insig_up	-1.6091	7.64499e-07	3.05462e-06	sig_down
CELL CYCLE	CDK1	-0.425554	0.393799	0.528203	insig_down	-1.96216	2.33643e-09	1.52124e-08	sig_down
CELL CYCLE	CCNE2	0.129685	0.713935	0.802485	insig_up	-1.28925	1.27652e-05	4.06513e-05	sig_down
GLYCINE SERINE AND THREONINE METABOLISM	CHDH	-1.10806	0.000269947	0.00167964	sig_down	-1.80501	4.69688e-12	5.35309e-11	sig_down
GLYCINE SERINE AND THREONINE METABOLISM	GCAT	-1.04808	1.40888e-06	2.51091e-05	sig_down	-1.52289	5.77776e-16	1.4834e-14	sig_down
GLYCINE SERINE AND THREONINE METABOLISM	SARDH	-1.84854	0.00134944	0.00606013	sig_down	-1.14822	0.00377327	0.00762237	sig_down
GLYCINE SERINE AND THREONINE METABOLISM	GNMT	-3.11923	2.11412e-12	3.06548e-10	sig_down	-3.60342	1.27913e-17	4.62019e-16	sig_down
GLYCINE SERINE AND THREONINE METABOLISM	GAMT	-1.2817	1.98348e-06	3.31342e-05	sig_down	-1.11295	1.19998e-09	8.26326e-09	sig_down
GLYCINE SERINE AND THREONINE METABOLISM	PSAT1	-1.4966	1.74873e-05	0.000188329	sig_down	-1.65386	4.8112e-08	2.43171e-07	sig_down
GLYCINE SERINE AND THREONINE METABOLISM	CBS	-2.17277	1.488e-06	2.62865e-05	sig_down	-2.65193	1.71932e-14	3.24706e-13	sig_down
GLYCINE SERINE AND THREONINE METABOLISM	MAOA	-1.37517	0.000213683	0.00139567	sig_down	-1.29964	4.96492e-06	1.71881e-05	sig_down
OOCYTE MEIOSIS	CAMK2B	-1.36597	0.000526836	0.00286828	sig_down	-1.71836	6.13956e-08	3.04637e-07	sig_down
OOCYTE MEIOSIS	RPS6KA6	-0.68929	0.000228234	0.00146954	insig_down	-1.08702	3.69204e-10	2.82047e-09	sig_down
OOCYTE MEIOSIS	SMC1B	2.64013	0.000538639	0.00291459	sig_up	-1.49666	0.00417687	0.00836386	sig_down
OOCYTE MEIOSIS	AURKA	0.125733	0.771216	0.844342	insig_up	-1.09172	7.04168e-05	0.000195993	sig_down
OOCYTE MEIOSIS	MAD2L2	-0.510862	0.00559153	0.018565	insig_down	-1.03523	1.29809e-14	2.49619e-13	sig_down
OOCYTE MEIOSIS	CDC20	0.203311	0.709983	0.799332	insig_up	-1.72436	1.43745e-05	4.53884e-05	sig_down
OOCYTE MEIOSIS	PKMYT1	-0.213453	0.569823	0.687436	insig_down	-1.65326	6.91983e-10	4.99316e-09	sig_down
OOCYTE MEIOSIS	CCNB1	-0.55662	0.20076	0.315264	insig_down	-1.50824	1.08058e-07	5.08041e-07	sig_down
OOCYTE MEIOSIS	ESPL1	-0.731134	0.0377066	0.0846633	insig_down	-1.02477	0.00597445	0.0115636	sig_down
OOCYTE MEIOSIS	PPP3CA	-1.30435	8.99588e-05	0.000698587	sig_down	-2.02941	4.39209e-18	1.74572e-16	sig_down
OOCYTE MEIOSIS	ANAPC11	-0.584056	0.00124548	0.00568481	insig_down	-1.08708	1.4723e-15	3.48783e-14	sig_down
OOCYTE MEIOSIS	FBXO43	-0.830091	0.0183617	0.047927	insig_down	-1.3852	4.21481e-06	1.4788e-05	sig_down
OOCYTE MEIOSIS	CCNB2	-0.0913574	0.85066	0.900229	insig_down	-1.8167	4.6502e-08	2.35409e-07	sig_down
OOCYTE MEIOSIS	CDC25C	-0.495943	0.422701	0.556024	insig_down	-2.58596	1.17043e-12	1.5076e-11	sig_down
OOCYTE MEIOSIS	MAD2L1	-0.0356019	0.9186	0.947455	insig_down	-1.21342	3.86957e-09	2.40333e-08	sig_down
OOCYTE MEIOSIS	PTTG1	-0.0800848	0.856149	0.903934	insig_down	-1.46904	1.25328e-06	4.80838e-06	sig_down
OOCYTE MEIOSIS	ADCY1	-0.995095	0.0162891	0.0435844	insig_down	-1.28067	3.21273e-06	1.14994e-05	sig_down
OOCYTE MEIOSIS	PLK1	-0.718665	0.0118749	0.0340559	insig_down	-1.2526	3.81347e-07	1.60719e-06	sig_down
OOCYTE MEIOSIS	BUB1	0.170832	0.719568	0.80666	insig_up	-1.6091	7.64499e-07	3.05462e-06	sig_down
OOCYTE MEIOSIS	CDK1	-0.425554	0.393799	0.528203	insig_down	-1.96216	2.33643e-09	1.52124e-08	sig_down
OOCYTE MEIOSIS	CCNE2	0.129685	0.713935	0.802485	insig_up	-1.28925	1.27652e-05	4.06513e-05	sig_down
OOCYTE MEIOSIS	MAPK12	-0.817716	0.00434686	0.0151106	insig_down	-1.04301	9.15914e-08	4.39764e-07	sig_down
OOCYTE MEIOSIS	PPP3R2	-1.27036	0.149925	0.251936	insig_down	-2.58006	0.00548866	0.0107173	sig_down
PEROXISOME	CRAT	-0.970249	0.000175035	0.00118954	insig_down	-1.0984	1.84685e-06	6.89899e-06	sig_down
PEROXISOME	HAO1	-2.42154	0.0369374	0.0832531	insig_down	-3.93761	6.88926e-06	2.31539e-05	sig_down
PEROXISOME	PXMP4	-0.820736	0.00121403	0.00557384	insig_down	-1.41234	8.40785e-13	1.11863e-11	sig_down
PEROXISOME	MVK	-0.64929	0.000185936	0.00124864	insig_down	-1.03656	1.53671e-08	8.53934e-08	sig_down
PEROXISOME	ACSL3	-1.33586	1.34534e-06	2.42277e-05	sig_down	-1.97063	1.54314e-20	1.01097e-18	sig_down
PEROXISOME	HSD17B4	-0.990015	3.74252e-06	5.53288e-05	insig_down	-1.36209	1.29152e-17	4.64752e-16	sig_down
PEROXISOME	IDH1	-0.951559	0.00077871	0.00392731	insig_down	-1.2403	3.79064e-08	1.95915e-07	sig_down
PEROXISOME	SLC27A2	-0.69342	0.0578933	0.118957	insig_down	-2.18849	7.85372e-10	5.59688e-09	sig_down
PEROXISOME	PEX10	-0.653796	0.135243	0.232614	insig_down	-1.48588	6.30381e-11	5.62282e-10	sig_down
PEROXISOME	PEX11A	-0.938683	7.49608e-05	0.000606681	insig_down	-1.16148	1.5387e-07	7.0038e-07	sig_down
PEROXISOME	PXMP2	-1.10143	1.07322e-05	0.000127639	sig_down	-1.23544	1.50787e-11	1.53421e-10	sig_down
PEROXISOME	IDH2	-0.756226	1.16845e-05	0.000136457	insig_down	-1.1189	5.69548e-18	2.21285e-16	sig_down
PEROXISOME	ECI2	-0.916441	0.00187175	0.00783858	insig_down	-1.36325	1.93201e-11	1.91978e-10	sig_down
PEROXISOME	AMACR	-2.02105	0.000992211	0.00475134	sig_down	-3.81774	8.82977e-17	2.6253e-15	sig_down
PEROXISOME	DECR2	-0.943669	2.82312e-05	0.000278395	insig_down	-1.04864	1.85585e-10	1.49784e-09	sig_down
PHENYLALANINE METABOLISM	DDC	-1.60335	0.0130748	0.0366493	sig_down	-1.2462	0.0180951	0.0315983	sig_down
PHENYLALANINE METABOLISM	ALDH3B2	-2.35805	6.55461e-07	1.32888e-05	sig_down	-2.8195	8.45777e-10	5.98024e-09	sig_down
PHENYLALANINE METABOLISM	ALDH1A3	-1.31778	0.000108978	0.000817222	sig_down	-1.84056	2.88516e-12	3.45183e-11	sig_down
PHENYLALANINE METABOLISM	MAOA	-1.37517	0.000213683	0.00139567	sig_down	-1.29964	4.96492e-06	1.71881e-05	sig_down
PHENYLALANINE METABOLISM	MIF	-1.24975	1.3365e-06	2.41036e-05	sig_down	-1.49322	1.29159e-17	4.64752e-16	sig_down
PROPANOATE METABOLISM	EHHADH	-1.04329	0.00439531	0.0152498	sig_down	-0.686632	0.00269705	0.00560258	insig_down
PROPANOATE METABOLISM	PCCB	-1.10489	7.69542e-06	9.86041e-05	sig_down	-1.28202	2.4802e-12	3.02253e-11	sig_down
PROPANOATE METABOLISM	ALDH6A1	-1.25589	1.27601e-06	2.32392e-05	sig_down	-1.32891	2.71084e-14	4.93326e-13	sig_down
PROPANOATE METABOLISM	ACAT2	-1.48851	2.43065e-08	8.45595e-07	sig_down	-1.28022	2.35093e-11	2.28584e-10	sig_down
PROPANOATE METABOLISM	ACACA	-1.63468	4.31446e-08	1.37661e-06	sig_down	-2.24296	3.23601e-26	6.98647e-24	sig_down
PROPANOATE METABOLISM	ABAT	-1.73251	1.35431e-09	7.7435e-08	sig_down	-2.06343	1.4678e-19	7.8114e-18	sig_down
STEROID BIOSYNTHESIS	CYP51A1	-0.648968	0.00298349	0.0113061	insig_down	-1.06044	9.50752e-13	1.2523e-11	sig_down
STEROID BIOSYNTHESIS	SQLE	-0.984554	0.000138927	0.000990968	insig_down	-1.35287	2.0203e-10	1.61888e-09	sig_down
STEROID BIOSYNTHESIS	SC5D	-0.599415	0.00685161	0.0218945	insig_down	-1.19637	3.59513e-15	7.73544e-14	sig_down
STEROID BIOSYNTHESIS	DHCR24	-1.44389	0.000130792	0.000945218	sig_down	-2.78173	2.15493e-26	4.76064e-24	sig_down
STEROID BIOSYNTHESIS	EBP	-1.24054	7.54512e-05	0.000609155	sig_down	-1.57695	3.6448e-17	1.17768e-15	sig_down
STEROID BIOSYNTHESIS	TM7SF2	-1.34345	2.49275e-05	0.000251146	sig_down	-1.78088	4.35978e-11	4.00732e-10	sig_down
STEROID BIOSYNTHESIS	DHCR7	-0.833747	0.00101465	0.00482693	insig_down	-1.57542	3.12638e-17	1.02587e-15	sig_down
TRYPTOPHAN METABOLISM	AOC1	-3.82558	0.000417068	0.00238918	sig_down	-0.0353567	0.958434	0.978954	insig_down
TRYPTOPHAN METABOLISM	AADAT	-1.10664	0.00369018	0.0132908	sig_down	-1.52949	3.35338e-11	3.15244e-10	sig_down
TRYPTOPHAN METABOLISM	EHHADH	-1.04329	0.00439531	0.0152498	sig_down	-0.686632	0.00269705	0.00560258	insig_down
TRYPTOPHAN METABOLISM	ACAT2	-1.48851	2.43065e-08	8.45595e-07	sig_down	-1.28022	2.35093e-11	2.28584e-10	sig_down
TRYPTOPHAN METABOLISM	DDC	-1.60335	0.0130748	0.0366493	sig_down	-1.2462	0.0180951	0.0315983	sig_down
TRYPTOPHAN METABOLISM	CYP1B1	-1.89259	0.000113306	0.000842706	sig_down	-1.67105	3.48733e-06	1.24237e-05	sig_down
TRYPTOPHAN METABOLISM	MAOA	-1.37517	0.000213683	0.00139567	sig_down	-1.29964	4.96492e-06	1.71881e-05	sig_down
VALINE LEUCINE AND ISOLEUCINE DEGRADATION	EHHADH	-1.04329	0.00439531	0.0152498	sig_down	-0.686632	0.00269705	0.00560258	insig_down
VALINE LEUCINE AND ISOLEUCINE DEGRADATION	PCCB	-1.10489	7.69542e-06	9.86041e-05	sig_down	-1.28202	2.4802e-12	3.02253e-11	sig_down
VALINE LEUCINE AND ISOLEUCINE DEGRADATION	ALDH6A1	-1.25589	1.27601e-06	2.32392e-05	sig_down	-1.32891	2.71084e-14	4.93326e-13	sig_down
VALINE LEUCINE AND ISOLEUCINE DEGRADATION	ACAT2	-1.48851	2.43065e-08	8.45595e-07	sig_down	-1.28022	2.35093e-11	2.28584e-10	sig_down
VALINE LEUCINE AND ISOLEUCINE DEGRADATION	MCCC2	-2.60859	4.53243e-12	5.91009e-10	sig_down	-2.93621	7.24869e-24	1.05128e-21	sig_down
VALINE LEUCINE AND ISOLEUCINE DEGRADATION	ACAD8	-1.61525	6.26991e-09	2.76132e-07	sig_down	-1.78093	7.62423e-15	1.53121e-13	sig_down
VALINE LEUCINE AND ISOLEUCINE DEGRADATION	ABAT	-1.73251	1.35431e-09	7.7435e-08	sig_down	-2.06343	1.4678e-19	7.8114e-18	sig_down
VALINE LEUCINE AND ISOLEUCINE DEGRADATION	ACADSB	-1.32408	4.36926e-08	1.38449e-06	sig_down	-1.22935	2.89921e-12	3.46428e-11	sig_down

## Sheet: Jaccard_coef
pathway	all	level1_consis	level2_consis	consis	level1_coef	consis_coef
CELL CYCLE	23	1	16	17	0.04	0.74
OOCYTE MEIOSIS	23	2	16	18	0.09	0.78
ARGININE AND PROLINE METABOLISM	15	10	4	14	0.67	0.93
PEROXISOME	15	3	12	15	0.2	1
GLYCINE SERINE AND THREONINE METABOLISM	8	8	0	8	1	1
VALINE LEUCINE AND ISOLEUCINE DEGRADATION	8	7	1	8	0.88	1
STEROID BIOSYNTHESIS	7	3	4	7	0.43	1
TRYPTOPHAN METABOLISM	7	5	2	7	0.71	1
PROPANOATE METABOLISM	6	5	1	6	0.83	1
PHENYLALANINE METABOLISM	5	5	0	5	1	1
